# Supplementary material for: ﻿Three new species of Entomobryidae (Collembola, Entomobryoidea) from China
Source: Zookeys. 2023 Jun 22;1167:293–315. doi: 10.3897/zookeys.1167.104090 (PMC10311356; doi:10.3897/zookeys.1167.104090)
Supplement: XML Treatment for Homidia pseudozhangi [file zookeys.1167.104090-treatment1.xml]

<!DOCTYPE tp:taxon-treatment
  PUBLIC "-//TaxonX//DTD Taxonomic Treatment Publishing DTD v0 20100105//EN" "tax-treatment-NSO.dtd">
<tp:taxon-treatment xmlns:tp="http://www.plazi.org/taxpub"><tp:treatment-meta><kwd-group><label>Taxon classification</label><kwd>
                <named-content content-type="kingdom">Animalia</named-content>
              </kwd><kwd>
                <named-content content-type="order">Collembola</named-content>
              </kwd><kwd>
                <named-content content-type="family">Entomobryidae</named-content>
              </kwd></kwd-group><mixed-citation publication-type="journal"><person-group><name><surname>Jing</surname><given-names>Mei-Dong</given-names></name><name><surname>Ma</surname><given-names>Yi-Tong</given-names></name></person-group><article-title>﻿Three new species of <tp:taxon-name><tp:taxon-name-part taxon-name-part-type="family">Entomobryidae</tp:taxon-name-part></tp:taxon-name> (<tp:taxon-name><tp:taxon-name-part taxon-name-part-type="order">Collembola</tp:taxon-name-part></tp:taxon-name>, <tp:taxon-name><tp:taxon-name-part taxon-name-part-type="superfamily">Entomobryoidea</tp:taxon-name-part></tp:taxon-name>) from China</article-title><source>Zookeys</source><day>22</day><month>06</month><year>2023</year><volume>1167</volume><fpage>293</fpage><lpage>315</lpage><pub-id pub-id-type="doi">10.3897/zookeys.1167.104090</pub-id></mixed-citation></tp:treatment-meta><tp:nomenclature><label>﻿</label><tp:taxon-name>
              <object-id xmlns:xlink="http://www.w3.org/1999/xlink" content-type="arpha" xlink:type="simple">992AC2A2-1D85-5C1D-AC20-123A1F225186</object-id>
              <tp:taxon-name-part taxon-name-part-type="genus" reg="Homidia">Homidia</tp:taxon-name-part>
              <tp:taxon-name-part taxon-name-part-type="species" reg="pseudozhangi">pseudozhangi</tp:taxon-name-part>
              <object-id xmlns:xlink="http://www.w3.org/1999/xlink" content-type="zoobank" xlink:type="simple">https://zoobank.org/DB6F4316-B891-4520-A592-10613EF0DF59</object-id>
            </tp:taxon-name><tp:taxon-status xmlns:xlink="http://www.w3.org/1999/xlink" xlink:type="simple">sp. nov.</tp:taxon-status><xref ref-type="fig" rid="F2">Figs 2–6</xref><xref ref-type="fig" rid="F3">, 7–14</xref><xref ref-type="fig" rid="F4">, 15–20</xref><xref ref-type="fig" rid="F5">, 21</xref><xref ref-type="fig" rid="F6">, 22, 23</xref><xref ref-type="fig" rid="F7">, 24–30</xref><xref ref-type="table" rid="T1">, Table 1</xref></tp:nomenclature><tp:treatment-sec sec-type="type material" id="SECID0EQIAC"><title>Type material.</title><p><bold><italic>Holotype</italic>.</bold> ♀ on slide, China, Zhejiang Province, Hangzhou City, Xihu District, Jiuxi Bus Station, <named-content xmlns:xlink="http://www.w3.org/1999/xlink" content-type="dwc:verbatimCoordinates" xlink:type="simple"><named-content content-type="geo-json" specific-use="{&#34;type&#34;:&#34;Point&#34;,&#34;coordinates&#34;:[120.113056,30.190278]}" id="NCID0E5IAC" xlink:type="simple">30°11'25″N, 120°06'47″E</named-content></named-content>, 29 m asl, sample number 1183, collected by Y-T Ma, 6-VII-2018, from leaf litter, deposited in <abbrev xmlns:xlink="http://www.w3.org/1999/xlink" xlink:title="Nantong University" id="ABBRID0EDJAC" xlink:type="simple">NTU</abbrev>. <bold><italic>Paratypes</italic>.</bold> 4♀♀ on slides, same data as holotype.</p></tp:treatment-sec><tp:treatment-sec sec-type="Additional records" id="SECID0ELJAC"><title>Additional records.</title><p>3♀♀ on slides, China, Zhejiang Province, Hangzhou City, Linan District, Gate of Tianmu Mountain, <named-content xmlns:xlink="http://www.w3.org/1999/xlink" content-type="dwc:verbatimCoordinates" xlink:type="simple"><named-content content-type="geo-json" specific-use="{&#34;type&#34;:&#34;Point&#34;,&#34;coordinates&#34;:[119.445556,30.308611]}" id="NCID0EUJAC" xlink:type="simple">30°18'31″N, 119°26'44″</named-content></named-content>E, 275 m asl, sample number 1181, collected by Y-T Ma, 14-VII-2018, from leaf litter; 3♀♀ on slides, CHINA, Jiangxi Province, Yichun City, Tonggu County, Tonggu Park, <named-content xmlns:xlink="http://www.w3.org/1999/xlink" content-type="dwc:verbatimCoordinates" xlink:type="simple"><named-content content-type="geo-json" specific-use="{&#34;type&#34;:&#34;Point&#34;,&#34;coordinates&#34;:[114.376667,28.531667]}" id="NCID0E3JAC" xlink:type="simple">28°31'54″N, 114°22'36″E</named-content></named-content>, 239 m asl, sample number 1235, collected by Y-T Ma, 14-XI-2020, from leaf litter. All deposited in <abbrev xmlns:xlink="http://www.w3.org/1999/xlink" xlink:title="Nantong University" id="ABBRID0EBKAC" xlink:type="simple">NTU</abbrev>.</p></tp:treatment-sec><tp:treatment-sec sec-type="description" id="SECID0EFKAC"><title>Description.</title><p>Size. Body length up to 2.31 mm.</p><p><bold><italic>Coloration</italic>.</bold> Ground colour pale white to pale yellow. Eye patches dark blue. Antennae gradually darker from <abbrev xmlns:xlink="http://www.w3.org/1999/xlink" xlink:title="antennal segment" id="ABBRID0ERKAC" xlink:type="simple">Ant</abbrev>. I to <abbrev xmlns:xlink="http://www.w3.org/1999/xlink" xlink:title="antennal segment" id="ABBRID0EVKAC" xlink:type="simple">Ant</abbrev>. IV. Brown to blue-violet pigment present on head anteriorly and laterally, thorax laterally and abdomen entirely, legs, ventral tube and basal manubrium. A narrow midline irregular longitudinal stripe present on midline from <abbrev xmlns:xlink="http://www.w3.org/1999/xlink" xlink:title="thoracic segment" id="ABBRID0EZKAC" xlink:type="simple">Th</abbrev>. II to <abbrev xmlns:xlink="http://www.w3.org/1999/xlink" xlink:title="abdominal segment" id="ABBRID0E4KAC" xlink:type="simple">Abd</abbrev>. I or II (Figs <xref ref-type="fig" rid="F2">2–6</xref>).</p><fig id="F2" position="float" orientation="portrait"><object-id xmlns:xlink="http://www.w3.org/1999/xlink" content-type="doi" xlink:type="simple">10.3897/zookeys.1167.104090.figures2-6</object-id><object-id xmlns:xlink="http://www.w3.org/1999/xlink" content-type="arpha" xlink:type="simple">EED3F300-E3B5-5D23-8D8C-79BFBD37F6C0</object-id><label>Figures 2–6.</label><caption><p>Habitus of <italic><tp:taxon-name><tp:taxon-name-part taxon-name-part-type="genus" reg="Homidia">Homidia</tp:taxon-name-part><tp:taxon-name-part taxon-name-part-type="species" reg="pseudozhangi">pseudozhangi</tp:taxon-name-part></tp:taxon-name></italic> sp. nov. <bold>2, 4</bold> lateral view <bold>3, 5</bold> dorsal view <bold>6</bold> ventral view. Scale bars: 500 μm.</p></caption><graphic xmlns:xlink="http://www.w3.org/1999/xlink" xlink:href="zookeys-1167-293_article-104090__-g002.jpg" position="float" orientation="portrait" xlink:type="simple" id="oo_867434.jpg"><uri content-type="original_file" xlink:type="simple">https://binary.pensoft.net/fig/867434</uri></graphic></fig><p><bold><italic>Head</italic>.</bold> Antenna 0.67–1.00 times body length; antennal segment ratio I: II: III: IV = 1: 1.23–1.50: 1.00–1.29: 1.43–2.43. Apical bulb of <abbrev xmlns:xlink="http://www.w3.org/1999/xlink" xlink:title="antennal segment" id="ABBRID0EKMAC" xlink:type="simple">Ant</abbrev>. IV bilobed (Fig. <xref ref-type="fig" rid="F3">7</xref>). <abbrev xmlns:xlink="http://www.w3.org/1999/xlink" xlink:title="antennal segment" id="ABBRID0ESMAC" xlink:type="simple">Ant</abbrev>. III organ with two distal rod-like chaetae ventrally (Fig. <xref ref-type="fig" rid="F3">8</xref>). <abbrev xmlns:xlink="http://www.w3.org/1999/xlink" xlink:title="antennal segment" id="ABBRID0E1MAC" xlink:type="simple">Ant</abbrev>. II with four distal rod-like chaetae ventrally (Fig. <xref ref-type="fig" rid="F3">9</xref>). Eyes 8 + 8, G and H smaller than others; interocular chaetae with p, r, and t mes. Dorsal cephalic chaetotaxy with four antennal (An1, An2, An3a1, An3), five median (M1, M2, M3i, M3, M4) and eight sutural (S0, S1, S2, S3, S4, S4i, S5i, S5) mac (Fig. <xref ref-type="fig" rid="F3">10</xref>). Labral chaetae as 4/5, 5, 4, all smooth; labral papillae absent (Fig. <xref ref-type="fig" rid="F3">11</xref>). Lateral process (l.p.) of labial papilla E differentiated, as thick as normal chaeta, with tip not reaching apex of papilla E (Fig. <xref ref-type="fig" rid="F3">12</xref>). Chaetal formula of labial base as MRel<sub>1</sub>L<sub>2</sub>, chaetae e and l<sub>1</sub> smooth, others ciliate, R/M as 0.40–0.67 (Fig. <xref ref-type="fig" rid="F3">13</xref>). Basal chaeta of maxillary outer lobe thin, subequal to apical one; sublobal plate with three smooth chaeta-like processes (Fig. <xref ref-type="fig" rid="F3">14</xref>).</p><fig id="F3" position="float" orientation="portrait"><object-id xmlns:xlink="http://www.w3.org/1999/xlink" content-type="doi" xlink:type="simple">10.3897/zookeys.1167.104090.figures7-14</object-id><object-id xmlns:xlink="http://www.w3.org/1999/xlink" content-type="arpha" xlink:type="simple">4769AB31-B846-53DE-9927-27222BB0A160</object-id><label>Figures 7–14.</label><caption><p><italic><tp:taxon-name><tp:taxon-name-part taxon-name-part-type="genus" reg="Homidia">Homidia</tp:taxon-name-part><tp:taxon-name-part taxon-name-part-type="species" reg="pseudozhangi">pseudozhangi</tp:taxon-name-part></tp:taxon-name></italic> sp. nov. <bold>7</bold> apex of <abbrev xmlns:xlink="http://www.w3.org/1999/xlink" xlink:title="antennal segment" id="ABBRID0EROAC" xlink:type="simple">Ant</abbrev>. IV <bold>8</bold><abbrev xmlns:xlink="http://www.w3.org/1999/xlink" xlink:title="antennal segment" id="ABBRID0EXOAC" xlink:type="simple">Ant</abbrev>. III organ <bold>9</bold> distal <abbrev xmlns:xlink="http://www.w3.org/1999/xlink" xlink:title="antennal segment" id="ABBRID0E4OAC" xlink:type="simple">Ant</abbrev>. II <bold>10</bold> dorsal chaetotaxy of head <bold>11</bold> labrum <bold>12</bold> labial palp E <bold>13</bold> labial base <bold>14</bold> maxillary outer lobe. Scale bars: 20 μm.</p></caption><graphic xmlns:xlink="http://www.w3.org/1999/xlink" xlink:href="zookeys-1167-293_article-104090__-g003.jpg" position="float" orientation="portrait" xlink:type="simple" id="oo_867435.jpg"><uri content-type="original_file" xlink:type="simple">https://binary.pensoft.net/fig/867435</uri></graphic></fig><p><bold><italic>Thorax</italic>.</bold><abbrev xmlns:xlink="http://www.w3.org/1999/xlink" xlink:title="thoracic segment" id="ABBRID0EXPAC" xlink:type="simple">Th</abbrev>. II with four medio-medial (m1, m2, m2i, m2i2), three medio-sublateral (m4, m4i, m4p), 23–32 posterior mac, one ms and two sens (ms antero-internal to sens). <abbrev xmlns:xlink="http://www.w3.org/1999/xlink" xlink:title="thoracic segment" id="ABBRID0E2PAC" xlink:type="simple">Th</abbrev>. III with 30–43 mac and two sens (Fig. <xref ref-type="fig" rid="F4">15</xref>). Pseudopores on coxa I–III as 2, 3, 2, respectively; coxal macrochaetal formula as 4 (rarely 3)/4+2, 3/4+2 (Figs <xref ref-type="fig" rid="F4">16–18</xref>). Trochanteral organ with 37–68 smooth spiny chaetae (Fig. <xref ref-type="fig" rid="F4">19</xref>). Tenent hair capitate and almost subequal to inner edge of unguis in length. Unguis with four inner teeth and distal one very faint, basal pair located at 0.40–0.49 distance from base of inner edge of unguis, distal unpaired teeth at 0.67–0.73 and 0.83–0.88 distance from base, respectively; unguiculus lanceolate, outer edge slightly serrate (Fig. <xref ref-type="fig" rid="F4">20</xref>).</p><fig id="F4" position="float" orientation="portrait"><object-id xmlns:xlink="http://www.w3.org/1999/xlink" content-type="doi" xlink:type="simple">10.3897/zookeys.1167.104090.figures15-20</object-id><object-id xmlns:xlink="http://www.w3.org/1999/xlink" content-type="arpha" xlink:type="simple">6EF5C398-91F4-5731-8FBE-D69F9C36656A</object-id><label>Figures 15–20.</label><caption><p><italic><tp:taxon-name><tp:taxon-name-part taxon-name-part-type="genus" reg="Homidia">Homidia</tp:taxon-name-part><tp:taxon-name-part taxon-name-part-type="species" reg="pseudozhangi">pseudozhangi</tp:taxon-name-part></tp:taxon-name></italic> sp. nov. <bold>15</bold> chaetotaxy of <abbrev xmlns:xlink="http://www.w3.org/1999/xlink" xlink:title="thoracic segment" id="ABBRID0EFBAE" xlink:type="simple">Th</abbrev>. II–III <bold>16–18</bold> coxal chaetotaxy of fore, middle and hind leg <bold>19</bold> trochanteral organ <bold>20</bold> hind foot complex. Scale bars: 50 μm (<bold>15</bold>); 20 μm (<bold>16–20</bold>).</p></caption><graphic xmlns:xlink="http://www.w3.org/1999/xlink" xlink:href="zookeys-1167-293_article-104090__-g004.jpg" position="float" orientation="portrait" xlink:type="simple" id="oo_867436.jpg"><uri content-type="original_file" xlink:type="simple">https://binary.pensoft.net/fig/867436</uri></graphic></fig><p><bold><italic>Abdomen</italic>.</bold> Range of <abbrev xmlns:xlink="http://www.w3.org/1999/xlink" xlink:title="abdominal segment" id="ABBRID0E6BAE" xlink:type="simple">Abd</abbrev>. IV length as 5.33–6.90 times as dorsal axial length of <abbrev xmlns:xlink="http://www.w3.org/1999/xlink" xlink:title="abdominal segment" id="ABBRID0EDCAE" xlink:type="simple">Abd</abbrev>. III. <abbrev xmlns:xlink="http://www.w3.org/1999/xlink" xlink:title="abdominal segment" id="ABBRID0EHCAE" xlink:type="simple">Abd</abbrev>. I usually with 11 (a1–3, a5, m2–4, m2i, m4i, m4p, a1a and a1 rarely absent), ms antero-external to sens. <abbrev xmlns:xlink="http://www.w3.org/1999/xlink" xlink:title="abdominal segment" id="ABBRID0ELCAE" xlink:type="simple">Abd</abbrev>. II with six (a2, a3, m3, m3e, m3ea, m3ep) central, one (m5) lateral mac and two sens. <abbrev xmlns:xlink="http://www.w3.org/1999/xlink" xlink:title="abdominal segment" id="ABBRID0EPCAE" xlink:type="simple">Abd</abbrev>. III with two (a2, m3) central and four (am6, pm6, m7a, p6) lateral mac, one ms and two sens (Fig. <xref ref-type="fig" rid="F5">21</xref>). <abbrev xmlns:xlink="http://www.w3.org/1999/xlink" xlink:title="abdominal segment" id="ABBRID0EXCAE" xlink:type="simple">Abd</abbrev>. IV with two normal sens and about half length of elongate sens; anteriorly with 7–12 mac arranged in irregular transverse row, posteriorly with six central mac (A4, A5, A6, B4, B5, B6), laterally with 17–24 mac (Fig. <xref ref-type="fig" rid="F6">22</xref>). <abbrev xmlns:xlink="http://www.w3.org/1999/xlink" xlink:title="abdominal segment" id="ABBRID0E6CAE" xlink:type="simple">Abd</abbrev>. V with three sens, middle one posterior to m3 (Fig. <xref ref-type="fig" rid="F6">23</xref>). Anterior face of ventral tube with 31–42 ciliate chaetae, 3+3 of them as mac, line connecting proximal (Pr) and external-distal (Ed) mac oblique to median furrow (Fig. <xref ref-type="fig" rid="F7">24</xref>); posterior face with numerous ciliate chaetae and 4–5 smooth chaetae apically (Fig. <xref ref-type="fig" rid="F7">25</xref>); lateral flap with 7–11 smooth and 6–10 ciliate chaetae (Fig. <xref ref-type="fig" rid="F7">26</xref>). Manubrial plate dorsally with 8–13 ciliate chaetae and three pseudopores (Fig. <xref ref-type="fig" rid="F7">27</xref>); ventrally with 21–34 ciliate chaetae on each side (Fig. <xref ref-type="fig" rid="F7">28</xref>). Dens with 28–39 smooth inner spines (Fig. <xref ref-type="fig" rid="F7">29</xref>). Mucro bidentate with subapical tooth larger than apical one; tip of basal spine reaching apex of subapical tooth; distal smooth section of dens almost equal to mucro in length (Fig. <xref ref-type="fig" rid="F7">30</xref>).</p><fig id="F5" position="float" orientation="portrait"><object-id xmlns:xlink="http://www.w3.org/1999/xlink" content-type="doi" xlink:type="simple">10.3897/zookeys.1167.104090.figure21</object-id><object-id xmlns:xlink="http://www.w3.org/1999/xlink" content-type="arpha" xlink:type="simple">2A1D18E1-68E2-505B-A4F6-4F20767778B2</object-id><label>Figure 21.</label><caption><p><italic><tp:taxon-name><tp:taxon-name-part taxon-name-part-type="genus" reg="Homidia">Homidia</tp:taxon-name-part><tp:taxon-name-part taxon-name-part-type="species" reg="pseudozhangi">pseudozhangi</tp:taxon-name-part></tp:taxon-name></italic> sp. nov. Chaetotaxy of <abbrev xmlns:xlink="http://www.w3.org/1999/xlink" xlink:title="abdominal segment" id="ABBRID0EWEAE" xlink:type="simple">Abd</abbrev>. I–III. Scale bar: 50 μm.</p></caption><graphic xmlns:xlink="http://www.w3.org/1999/xlink" xlink:href="zookeys-1167-293_article-104090__-g005.jpg" position="float" orientation="portrait" xlink:type="simple" id="oo_867437.jpg"><uri content-type="original_file" xlink:type="simple">https://binary.pensoft.net/fig/867437</uri></graphic></fig><fig id="F6" position="float" orientation="portrait"><object-id xmlns:xlink="http://www.w3.org/1999/xlink" content-type="doi" xlink:type="simple">10.3897/zookeys.1167.104090.figures22-23</object-id><object-id xmlns:xlink="http://www.w3.org/1999/xlink" content-type="arpha" xlink:type="simple">2F11AA83-ECAA-5EDF-961C-49041274447E</object-id><label>Figures 22, 23.</label><caption><p><italic><tp:taxon-name><tp:taxon-name-part taxon-name-part-type="genus" reg="Homidia">Homidia</tp:taxon-name-part><tp:taxon-name-part taxon-name-part-type="species" reg="pseudozhangi">pseudozhangi</tp:taxon-name-part></tp:taxon-name></italic> sp. nov. <bold>22</bold> chaetotaxy of <abbrev xmlns:xlink="http://www.w3.org/1999/xlink" xlink:title="abdominal segment" id="ABBRID0EUFAE" xlink:type="simple">Abd</abbrev>. IV <bold>23</bold> chaetotaxy of <abbrev xmlns:xlink="http://www.w3.org/1999/xlink" xlink:title="abdominal segment" id="ABBRID0E1FAE" xlink:type="simple">Abd</abbrev>. V. Scale bars: 50 μm (<bold>22</bold>); 20 μm (<bold>23</bold>).</p></caption><graphic xmlns:xlink="http://www.w3.org/1999/xlink" xlink:href="zookeys-1167-293_article-104090__-g006.jpg" position="float" orientation="portrait" xlink:type="simple" id="oo_867438.jpg"><uri content-type="original_file" xlink:type="simple">https://binary.pensoft.net/fig/867438</uri></graphic></fig><fig id="F7" position="float" orientation="portrait"><object-id xmlns:xlink="http://www.w3.org/1999/xlink" content-type="doi" xlink:type="simple">10.3897/zookeys.1167.104090.figures24-30</object-id><object-id xmlns:xlink="http://www.w3.org/1999/xlink" content-type="arpha" xlink:type="simple">7D1EEAB0-AE36-5A92-AED6-C60F4DF8C740</object-id><label>Figures 24–30.</label><caption><p><italic><tp:taxon-name><tp:taxon-name-part taxon-name-part-type="genus" reg="Homidia">Homidia</tp:taxon-name-part><tp:taxon-name-part taxon-name-part-type="species" reg="pseudozhangi">pseudozhangi</tp:taxon-name-part></tp:taxon-name></italic> sp. nov. <bold>24</bold> anterior face of ventral tube <bold>25</bold> posterior face of ventral tube apically <bold>26</bold> lateral flap of ventral tube <bold>27</bold> manubrial plaque <bold>28</bold> ventro-apical part of manubrium <bold>29</bold> proximal section of dens (circles also representing spines) <bold>30</bold> mucro. Scale bars: 20 μm.</p></caption><graphic xmlns:xlink="http://www.w3.org/1999/xlink" xlink:href="zookeys-1167-293_article-104090__-g007.jpg" position="float" orientation="portrait" xlink:type="simple" id="oo_867439.jpg"><uri content-type="original_file" xlink:type="simple">https://binary.pensoft.net/fig/867439</uri></graphic></fig></tp:treatment-sec><tp:treatment-sec sec-type="etymology" id="SECID0ENHAE"><title>Etymology.</title><p>Named after its similar species <italic><tp:taxon-name><tp:taxon-name-part taxon-name-part-type="genus" reg="Homidia">H.</tp:taxon-name-part><tp:taxon-name-part taxon-name-part-type="species" reg="zhangi">zhangi</tp:taxon-name-part></tp:taxon-name></italic> (pseudo+zhangi).</p></tp:treatment-sec><tp:treatment-sec sec-type="ecology" id="SECID0E5HAE"><title>Ecology.</title><p>In the leaf litter</p></tp:treatment-sec><tp:treatment-sec sec-type="remarks" id="SECID0EDIAE"><title>Remarks.</title><p>The new species is characterised by a narrow irregular longitudinal stripe on the body, smooth chaetae e and l<sub>1</sub> on the labial base and ms antero-external to the sens on <abbrev xmlns:xlink="http://www.w3.org/1999/xlink" xlink:title="abdominal segment" id="ABBRID0ELIAE" xlink:type="simple">Abd</abbrev>. I. It is similar to <italic><tp:taxon-name><tp:taxon-name-part taxon-name-part-type="genus" reg="Homidia">H.</tp:taxon-name-part><tp:taxon-name-part taxon-name-part-type="species" reg="acutus">acutus</tp:taxon-name-part></tp:taxon-name></italic> Jing &amp; Ma, 2022, <italic><tp:taxon-name><tp:taxon-name-part taxon-name-part-type="genus" reg="Homidia">H.</tp:taxon-name-part><tp:taxon-name-part taxon-name-part-type="species" reg="mediofascia">mediofascia</tp:taxon-name-part></tp:taxon-name></italic> Shi, Pan &amp; Bai, 2009, <italic><tp:taxon-name><tp:taxon-name-part taxon-name-part-type="genus" reg="Homidia">H.</tp:taxon-name-part><tp:taxon-name-part taxon-name-part-type="species" reg="yangdangensis">yangdangensis</tp:taxon-name-part></tp:taxon-name></italic> Pan, 2015 and <italic><tp:taxon-name><tp:taxon-name-part taxon-name-part-type="genus" reg="Homidia">H.</tp:taxon-name-part><tp:taxon-name-part taxon-name-part-type="species" reg="zhangi">zhangi</tp:taxon-name-part></tp:taxon-name></italic> Pan &amp; Shi, 2012 in colour pattern, but can be separated from them by the smooth chaetae on the labial base, the relative position of ms on <abbrev xmlns:xlink="http://www.w3.org/1999/xlink" xlink:title="abdominal segment" id="ABBRID0E2JAE" xlink:type="simple">Abd</abbrev>. I and other characters. It is also similar to <italic><tp:taxon-name><tp:taxon-name-part taxon-name-part-type="genus" reg="Homidia">H.</tp:taxon-name-part><tp:taxon-name-part taxon-name-part-type="species" reg="phjongjangica">phjongjangica</tp:taxon-name-part></tp:taxon-name></italic> Szeptycki, 1973, <italic><tp:taxon-name><tp:taxon-name-part taxon-name-part-type="genus" reg="Homidia">H.</tp:taxon-name-part><tp:taxon-name-part taxon-name-part-type="species" reg="sichuanensis">sichuanensis</tp:taxon-name-part></tp:taxon-name></italic> Jia, Zhang, Zhao &amp; Jordana, 2010 and <italic><tp:taxon-name><tp:taxon-name-part taxon-name-part-type="genus" reg="Homidia">H.</tp:taxon-name-part><tp:taxon-name-part taxon-name-part-type="species" reg="sinensis">sinensis</tp:taxon-name-part></tp:taxon-name></italic> Denis, 1929 in body chaetotaxy, but there are some differences between them in colour pattern, coxal macrochaetal formula and other characters (Table <xref ref-type="table" rid="T1">1</xref>).</p><table-wrap id="T1" position="float" orientation="portrait"><label>Table 1.</label><caption><p>Comparison between <italic><tp:taxon-name><tp:taxon-name-part taxon-name-part-type="genus" reg="Homidia">H.</tp:taxon-name-part><tp:taxon-name-part taxon-name-part-type="species" reg="pseudozhangi">pseudozhangi</tp:taxon-name-part></tp:taxon-name></italic> sp. nov. and similar species.</p></caption><table id="TID0EBRAG" rules="all"><tbody><tr><th rowspan="1" colspan="1">Characters</th><th rowspan="1" colspan="1"><italic><tp:taxon-name><tp:taxon-name-part taxon-name-part-type="genus" reg="Homidia">H.</tp:taxon-name-part><tp:taxon-name-part taxon-name-part-type="species" reg="pseudozhangi">pseudozhangi</tp:taxon-name-part></tp:taxon-name></italic> sp. nov.</th><th rowspan="1" colspan="1"><italic><tp:taxon-name><tp:taxon-name-part taxon-name-part-type="genus" reg="Homidia">H.</tp:taxon-name-part><tp:taxon-name-part taxon-name-part-type="species" reg="acutus">acutus</tp:taxon-name-part></tp:taxon-name></italic> Jing &amp; Ma, 2022</th><th rowspan="1" colspan="1"><italic><tp:taxon-name><tp:taxon-name-part taxon-name-part-type="genus" reg="Homidia">H.</tp:taxon-name-part><tp:taxon-name-part taxon-name-part-type="species" reg="mediofascia">mediofascia</tp:taxon-name-part></tp:taxon-name></italic> Shi, Pan &amp; Bai, 2009</th><th rowspan="1" colspan="1"><italic><tp:taxon-name><tp:taxon-name-part taxon-name-part-type="genus" reg="Homidia">H.</tp:taxon-name-part><tp:taxon-name-part taxon-name-part-type="species" reg="yangdangensis">yangdangensis</tp:taxon-name-part></tp:taxon-name></italic> Pan, 2015</th><th rowspan="1" colspan="1"><italic><tp:taxon-name><tp:taxon-name-part taxon-name-part-type="genus" reg="Homidia">H.</tp:taxon-name-part><tp:taxon-name-part taxon-name-part-type="species" reg="zhangi">zhangi</tp:taxon-name-part></tp:taxon-name></italic> Pan &amp; Shi, 2012</th><th rowspan="1" colspan="1"><italic><tp:taxon-name><tp:taxon-name-part taxon-name-part-type="genus" reg="Homidia">H.</tp:taxon-name-part><tp:taxon-name-part taxon-name-part-type="species" reg="phjongjangica">phjongjangica</tp:taxon-name-part></tp:taxon-name></italic> Szeptycki, 1973</th><th rowspan="1" colspan="1"><italic><tp:taxon-name><tp:taxon-name-part taxon-name-part-type="genus" reg="Homidia">H.</tp:taxon-name-part><tp:taxon-name-part taxon-name-part-type="species" reg="sichuanensis">sichuanensis</tp:taxon-name-part></tp:taxon-name></italic> Jia, Zhang, Zhao &amp; Jordana, 2010</th><th rowspan="1" colspan="1"><italic><tp:taxon-name><tp:taxon-name-part taxon-name-part-type="genus" reg="Homidia">H.</tp:taxon-name-part><tp:taxon-name-part taxon-name-part-type="species" reg="sinensis">sinensis</tp:taxon-name-part></tp:taxon-name></italic> Denis, 1929</th></tr><tr><td rowspan="1" colspan="1">Medial stripe on <abbrev xmlns:xlink="http://www.w3.org/1999/xlink" xlink:title="thoracic segment" id="ABBRID0E4PAE" xlink:type="simple">Th</abbrev>. II–III</td><td rowspan="1" colspan="1">narrow</td><td rowspan="1" colspan="1">absent</td><td rowspan="1" colspan="1">narrow</td><td rowspan="1" colspan="1">wide</td><td rowspan="1" colspan="1">absent</td><td rowspan="1" colspan="1">absent</td><td rowspan="1" colspan="1">absent</td><td rowspan="1" colspan="1">absent</td></tr><tr><td rowspan="1" colspan="1">Colour patches on <abbrev xmlns:xlink="http://www.w3.org/1999/xlink" xlink:title="abdominal segment" id="ABBRID0E5QAE" xlink:type="simple">Abd</abbrev>. II–IV</td><td rowspan="1" colspan="1">present</td><td rowspan="1" colspan="1">present</td><td rowspan="1" colspan="1">almost absent</td><td rowspan="1" colspan="1">present</td><td rowspan="1" colspan="1">present</td><td rowspan="1" colspan="1">present</td><td rowspan="1" colspan="1">present</td><td rowspan="1" colspan="1">present</td></tr><tr><td rowspan="1" colspan="1">Chaeta L<sub>1</sub> on labial base</td><td rowspan="1" colspan="1">smooth</td><td rowspan="1" colspan="1">smooth</td><td rowspan="1" colspan="1">ciliate</td><td rowspan="1" colspan="1">smooth</td><td rowspan="1" colspan="1">smooth</td><td rowspan="1" colspan="1">sometimes smooth</td><td rowspan="1" colspan="1">sometimes smooth</td><td rowspan="1" colspan="1">smooth*</td></tr><tr><td rowspan="1" colspan="1">Tip of l.p. to apex of papilla E</td><td rowspan="1" colspan="1">not reaching</td><td rowspan="1" colspan="1">almost reaching</td><td rowspan="1" colspan="1">not reaching</td><td rowspan="1" colspan="1">reaching</td><td rowspan="1" colspan="1">not reaching</td><td rowspan="1" colspan="1">not known</td><td rowspan="1" colspan="1">not known</td><td rowspan="1" colspan="1">not known</td></tr><tr><td rowspan="1" colspan="1">Chaeta m5 on <abbrev xmlns:xlink="http://www.w3.org/1999/xlink" xlink:title="thoracic segment" id="ABBRID0E1TAE" xlink:type="simple">Th</abbrev>. II</td><td rowspan="1" colspan="1">present</td><td rowspan="1" colspan="1">present</td><td rowspan="1" colspan="1">present</td><td rowspan="1" colspan="1">present</td><td rowspan="1" colspan="1">absent</td><td rowspan="1" colspan="1">present*</td><td rowspan="1" colspan="1">present</td><td rowspan="1" colspan="1">present*</td></tr><tr><td rowspan="1" colspan="1">Tip of tenent hair</td><td rowspan="1" colspan="1">capitate</td><td rowspan="1" colspan="1">pointed</td><td rowspan="1" colspan="1">capitate</td><td rowspan="1" colspan="1">capitate</td><td rowspan="1" colspan="1">capitate</td><td rowspan="1" colspan="1">capitate*</td><td rowspan="1" colspan="1">capitate</td><td rowspan="1" colspan="1">not known</td></tr><tr><td rowspan="1" colspan="1">Coxal macrochaetal formula</td><td rowspan="1" colspan="1">4 (3)/4+2, 3/4+2</td><td rowspan="1" colspan="1">4/4+1, 3/4+2</td><td rowspan="1" colspan="1">3/4+2, 3/4+2</td><td rowspan="1" colspan="1">3/4+1, 3/4+2</td><td rowspan="1" colspan="1">3/4+1, 3/4+2</td><td rowspan="1" colspan="1">3/4+1, 3/4+2</td><td rowspan="1" colspan="1">3/4(5)+2, 3/4+2</td><td rowspan="1" colspan="1">not known</td></tr><tr><td rowspan="1" colspan="1">Relative position of ms to sens on <abbrev xmlns:xlink="http://www.w3.org/1999/xlink" xlink:title="abdominal segment" id="ABBRID0ETWAE" xlink:type="simple">Abd</abbrev>. I</td><td rowspan="1" colspan="1">antero-external</td><td rowspan="1" colspan="1">antero-external</td><td rowspan="1" colspan="1">antero-external</td><td rowspan="1" colspan="1">antero-internal</td><td rowspan="1" colspan="1">antero-internal</td><td rowspan="1" colspan="1">not known</td><td rowspan="1" colspan="1">not known</td><td rowspan="1" colspan="1">not known</td></tr><tr><td rowspan="1" colspan="1">Relative length of normal sens to elongate sens on <abbrev xmlns:xlink="http://www.w3.org/1999/xlink" xlink:title="abdominal segment" id="ABBRID0EUXAE" xlink:type="simple">Abd</abbrev>. IV</td><td rowspan="1" colspan="1">about half</td><td rowspan="1" colspan="1">about half</td><td rowspan="1" colspan="1">not known</td><td rowspan="1" colspan="1">about half</td><td rowspan="1" colspan="1">almost equal</td><td rowspan="1" colspan="1">not known</td><td rowspan="1" colspan="1">not known</td><td rowspan="1" colspan="1">not known</td></tr><tr><td rowspan="1" colspan="1">Centro-posterior mac on <abbrev xmlns:xlink="http://www.w3.org/1999/xlink" xlink:title="abdominal segment" id="ABBRID0EVYAE" xlink:type="simple">Abd</abbrev>. IV</td><td rowspan="1" colspan="1">6 (A4, A5, A6, B4, B5, B6)</td><td rowspan="1" colspan="1">5 (A5, A6, B5, B6, Ae7)</td><td rowspan="1" colspan="1">7 (A4a, A4, A5, A6, B4, B5, B6)</td><td rowspan="1" colspan="1">6 (A4, A6, B4, B5, B6, Ae7)</td><td rowspan="1" colspan="1">3 (4) (A6, B6, Ae7, B5)</td><td rowspan="1" colspan="1">6–7 (A4, A5, A6, A4, B5, B6)</td><td rowspan="1" colspan="1">6 (A5, A6, Ae7, B4, B5, B6)</td><td rowspan="1" colspan="1">5–6 (A5, A6, B5, B6, Ae7) *</td></tr></tbody></table><table-wrap-foot><fn><p>* based on Jordana’s description (2012).</p></fn></table-wrap-foot></table-wrap></tp:treatment-sec></tp:taxon-treatment>
