# Supplementary material for: ﻿Three new species of Entomobryidae (Collembola, Entomobryoidea) from China
Source: Zookeys. 2023 Jun 22;1167:293–315. doi: 10.3897/zookeys.1167.104090 (PMC10311356; doi:10.3897/zookeys.1167.104090)
Supplement: XML Treatment for Homidia qianensis [file zookeys.1167.104090-treatment2.xml]

<!DOCTYPE tp:taxon-treatment
  PUBLIC "-//TaxonX//DTD Taxonomic Treatment Publishing DTD v0 20100105//EN" "tax-treatment-NSO.dtd">
<tp:taxon-treatment xmlns:tp="http://www.plazi.org/taxpub"><tp:treatment-meta><kwd-group><label>Taxon classification</label><kwd>
                <named-content content-type="kingdom">Animalia</named-content>
              </kwd><kwd>
                <named-content content-type="order">Collembola</named-content>
              </kwd><kwd>
                <named-content content-type="family">Entomobryidae</named-content>
              </kwd></kwd-group><mixed-citation publication-type="journal"><person-group><name><surname>Jing</surname><given-names>Mei-Dong</given-names></name><name><surname>Ma</surname><given-names>Yi-Tong</given-names></name></person-group><article-title>﻿Three new species of <tp:taxon-name><tp:taxon-name-part taxon-name-part-type="family">Entomobryidae</tp:taxon-name-part></tp:taxon-name> (<tp:taxon-name><tp:taxon-name-part taxon-name-part-type="order">Collembola</tp:taxon-name-part></tp:taxon-name>, <tp:taxon-name><tp:taxon-name-part taxon-name-part-type="superfamily">Entomobryoidea</tp:taxon-name-part></tp:taxon-name>) from China</article-title><source>Zookeys</source><day>22</day><month>06</month><year>2023</year><volume>1167</volume><fpage>293</fpage><lpage>315</lpage><pub-id pub-id-type="doi">10.3897/zookeys.1167.104090</pub-id></mixed-citation></tp:treatment-meta><tp:nomenclature><label>﻿</label><tp:taxon-name>
              <object-id xmlns:xlink="http://www.w3.org/1999/xlink" content-type="arpha" xlink:type="simple">D9675B10-5918-54E8-94BE-9E370F31C920</object-id>
              <tp:taxon-name-part taxon-name-part-type="genus" reg="Homidia">Homidia</tp:taxon-name-part>
              <tp:taxon-name-part taxon-name-part-type="species" reg="qianensis">qianensis</tp:taxon-name-part>
              <object-id xmlns:xlink="http://www.w3.org/1999/xlink" content-type="zoobank" xlink:type="simple">https://zoobank.org/F8D9C9A6-093F-4EF7-A90B-C947430F81DD</object-id>
            </tp:taxon-name><tp:taxon-status xmlns:xlink="http://www.w3.org/1999/xlink" xlink:type="simple">sp. nov.</tp:taxon-status><xref ref-type="fig" rid="F8">Figs 31–32</xref><xref ref-type="fig" rid="F9">, 33–39</xref><xref ref-type="fig" rid="F10">, 40–43</xref><xref ref-type="fig" rid="F11">, 44</xref><xref ref-type="fig" rid="F12">, 45, 46</xref><xref ref-type="fig" rid="F13">, 47–53</xref><xref ref-type="table" rid="T2">, Table 2</xref></tp:nomenclature><tp:treatment-sec sec-type="type material" id="SECID0EZ2AE"><title>Type material.</title><p><bold><italic>Holotype</italic>.</bold> ♀ on slide, China, Guizhou Province, Liupanshui City, Pan County, Laochang Town, Shangkanzhe Village, <named-content xmlns:xlink="http://www.w3.org/1999/xlink" content-type="dwc:verbatimCoordinates" xlink:type="simple"><named-content content-type="geo-json" specific-use="{&#34;type&#34;:&#34;Point&#34;,&#34;coordinates&#34;:[104.807778,25.659444]}" id="NCID0EH3AE" xlink:type="simple">25°39'34″N, 104°48'28″E</named-content></named-content>, 1677 m asl, sample number 1176, collected by H-D Tan, 6-II-2017, from bamboo litter, deposited in <abbrev xmlns:xlink="http://www.w3.org/1999/xlink" xlink:title="Nantong University" id="ABBRID0EM3AE" xlink:type="simple">NTU</abbrev>. <bold><italic>Paratype</italic>.</bold> ♀ on slide, same data as holotype.</p></tp:treatment-sec><tp:treatment-sec sec-type="description" id="SECID0EU3AE"><title>Description.</title><p>Size. Body length up to 2.38 mm.</p><p><bold><italic>Coloration</italic>.</bold> Ground colour pale white or yellow. <abbrev xmlns:xlink="http://www.w3.org/1999/xlink" xlink:title="antennal segment" id="ABBRID0EA4AE" xlink:type="simple">Ant</abbrev>. I pale yellow and <abbrev xmlns:xlink="http://www.w3.org/1999/xlink" xlink:title="antennal segment" id="ABBRID0EE4AE" xlink:type="simple">Ant</abbrev>. II–IV blue. Eye patches dark blue and a transverse blue stripe between eye patches. Blue pigment present on dorsal head and <abbrev xmlns:xlink="http://www.w3.org/1999/xlink" xlink:title="thoracic segment" id="ABBRID0EI4AE" xlink:type="simple">Th</abbrev>. II–III laterally, legs, ventral tube and <abbrev xmlns:xlink="http://www.w3.org/1999/xlink" xlink:title="abdominal segment" id="ABBRID0EM4AE" xlink:type="simple">Abd</abbrev>. V. <abbrev xmlns:xlink="http://www.w3.org/1999/xlink" xlink:title="abdominal segment" id="ABBRID0EQ4AE" xlink:type="simple">Abd</abbrev>. II–III with an irregular transverse blue stripe, respectively. <abbrev xmlns:xlink="http://www.w3.org/1999/xlink" xlink:title="abdominal segment" id="ABBRID0EU4AE" xlink:type="simple">Abd</abbrev>. IV with an irregular transverse blue stripe medially and a narrow blue stripe posteriorly (Figs <xref ref-type="fig" rid="F8">31</xref>, <xref ref-type="fig" rid="F8">32</xref>).</p><fig id="F8" position="float" orientation="portrait"><object-id xmlns:xlink="http://www.w3.org/1999/xlink" content-type="doi" xlink:type="simple">10.3897/zookeys.1167.104090.figures31-32</object-id><object-id xmlns:xlink="http://www.w3.org/1999/xlink" content-type="arpha" xlink:type="simple">389D99C5-C397-5FEC-9765-B64782B43A21</object-id><label>Figures 31, 32.</label><caption><p>Habitus of <italic><tp:taxon-name><tp:taxon-name-part taxon-name-part-type="genus" reg="Homidia">Homidia</tp:taxon-name-part><tp:taxon-name-part taxon-name-part-type="species" reg="qianensis">qianensis</tp:taxon-name-part></tp:taxon-name></italic> sp. nov. <bold>31</bold> dorsal view <bold>32</bold> lateral view. Scale bars: 500 μm.</p></caption><graphic xmlns:xlink="http://www.w3.org/1999/xlink" xlink:href="zookeys-1167-293_article-104090__-g008.jpg" position="float" orientation="portrait" xlink:type="simple" id="oo_867440.jpg"><uri content-type="original_file" xlink:type="simple">https://binary.pensoft.net/fig/867440</uri></graphic></fig><p><bold><italic>Head</italic>.</bold> Antenna 0.64–0. 69 times body length; antennal segment ratio I: II: III: IV = 1: 1.20–1.27: 1.05–1.09: 1.92–2.27. Apical bulb of <abbrev xmlns:xlink="http://www.w3.org/1999/xlink" xlink:title="antennal segment" id="ABBRID0ED6AE" xlink:type="simple">Ant</abbrev>. IV bilobed (Fig. <xref ref-type="fig" rid="F9">33</xref>). <abbrev xmlns:xlink="http://www.w3.org/1999/xlink" xlink:title="antennal segment" id="ABBRID0EL6AE" xlink:type="simple">Ant</abbrev>. III organ with two distal rod-like chaetae ventrally (Fig. <xref ref-type="fig" rid="F9">34</xref>). <abbrev xmlns:xlink="http://www.w3.org/1999/xlink" xlink:title="antennal segment" id="ABBRID0ET6AE" xlink:type="simple">Ant</abbrev>. II with four distal rod-like chaetae ventrally (Fig. <xref ref-type="fig" rid="F9">35</xref>). Eyes 8 + 8, G and H smaller than others; interocular chaetae with p, r, and t mes. Dorsal cephalic chaetotaxy with four antennal (An1, An2, An3a1, An3), five median (M1, M2, M3i, M3, M4) and nine sutural (S0, S1, S2, S3, S3p, S4, S4i, S5i, S5) mac (Fig. <xref ref-type="fig" rid="F9">36</xref>). Labral chaetae as 4/5, 5, 4, all smooth; labral papillae not seen (Fig. <xref ref-type="fig" rid="F9">37</xref>). Lateral process (l.p.) of labial papilla E differentiated, as thick as normal chaeta, with tip almost reaching apex of papilla E (Fig. <xref ref-type="fig" rid="F9">38</xref>). Chaetal formula of labial base as MReL<sub>1</sub>L<sub>2</sub>, chaeta e smooth, others ciliate, R/M as 0.50–0.58 (Fig. <xref ref-type="fig" rid="F9">39</xref>). Basal chaeta of maxillary outer lobe thin, subequal to apical one; sublobal plate with three smooth chaeta-like processes (Fig. <xref ref-type="fig" rid="F10">40</xref>).</p><fig id="F9" position="float" orientation="portrait"><object-id xmlns:xlink="http://www.w3.org/1999/xlink" content-type="doi" xlink:type="simple">10.3897/zookeys.1167.104090.figures33-39</object-id><object-id xmlns:xlink="http://www.w3.org/1999/xlink" content-type="arpha" xlink:type="simple">B14EB824-84C7-5B73-8711-C0861796A3B4</object-id><label>Figures 33–39.</label><caption><p><italic><tp:taxon-name><tp:taxon-name-part taxon-name-part-type="genus" reg="Homidia">Homidia</tp:taxon-name-part><tp:taxon-name-part taxon-name-part-type="species" reg="qianensis">qianensis</tp:taxon-name-part></tp:taxon-name></italic> sp. nov. <bold>33</bold> apex of <abbrev xmlns:xlink="http://www.w3.org/1999/xlink" xlink:title="antennal segment" id="ABBRID0EJBAG" xlink:type="simple">Ant</abbrev>. IV <bold>34</bold><abbrev xmlns:xlink="http://www.w3.org/1999/xlink" xlink:title="antennal segment" id="ABBRID0EPBAG" xlink:type="simple">Ant</abbrev>. III organ <bold>35</bold> distal <abbrev xmlns:xlink="http://www.w3.org/1999/xlink" xlink:title="antennal segment" id="ABBRID0EVBAG" xlink:type="simple">Ant</abbrev>. II <bold>36</bold> dorsal chaetotaxy of head <bold>37</bold> labrum <bold>38</bold> labial palp E <bold>39</bold> labial base. Scale bars: 20 μm.</p></caption><graphic xmlns:xlink="http://www.w3.org/1999/xlink" xlink:href="zookeys-1167-293_article-104090__-g009.jpg" position="float" orientation="portrait" xlink:type="simple" id="oo_867441.jpg"><uri content-type="original_file" xlink:type="simple">https://binary.pensoft.net/fig/867441</uri></graphic></fig><p><bold><italic>Thorax</italic>.</bold><abbrev xmlns:xlink="http://www.w3.org/1999/xlink" xlink:title="thoracic segment" id="ABBRID0ENCAG" xlink:type="simple">Th</abbrev>. II with four medio-medial (m1, m2, m2i, m2i2), three medio-sublateral (m4, m4i, m4p), 36–38 posterior mac, one ms and two sens (ms antero-internal to sens). <abbrev xmlns:xlink="http://www.w3.org/1999/xlink" xlink:title="thoracic segment" id="ABBRID0ERCAG" xlink:type="simple">Th</abbrev>. III with 47 mac and two sens (Fig. <xref ref-type="fig" rid="F10">41</xref>). Trochanteral organ with 53 smooth spiny chaetae (Fig. <xref ref-type="fig" rid="F10">42</xref>). Tenent hair capitate and almost subequal to inner edge of unguis in length. Unguis with four inner teeth and distal one very faint, basal pair located at 0.43–0.49 distance from base of inner edge of unguis, distal unpaired teeth at 0.65–0.70 and 0.87 distance from base, respectively; unguiculus lanceolate, outer edge slightly serrate (Fig. <xref ref-type="fig" rid="F10">43</xref>).</p><fig id="F10" position="float" orientation="portrait"><object-id xmlns:xlink="http://www.w3.org/1999/xlink" content-type="doi" xlink:type="simple">10.3897/zookeys.1167.104090.figures40-43</object-id><object-id xmlns:xlink="http://www.w3.org/1999/xlink" content-type="arpha" xlink:type="simple">50972C75-4021-5798-BEB8-2B86EAF2AC41</object-id><label>Figures 40–43.</label><caption><p><italic><tp:taxon-name><tp:taxon-name-part taxon-name-part-type="genus" reg="Homidia">Homidia</tp:taxon-name-part><tp:taxon-name-part taxon-name-part-type="species" reg="qianensis">qianensis</tp:taxon-name-part></tp:taxon-name></italic> sp. nov. <bold>40</bold> maxillary outer lobe <bold>41</bold> chaetotaxy of <abbrev xmlns:xlink="http://www.w3.org/1999/xlink" xlink:title="thoracic segment" id="ABBRID0EYDAG" xlink:type="simple">Th</abbrev>. II–III <bold>42</bold> trochanteral organ <bold>43</bold> hind foot complex. Scale bars: 20 μm (<bold>40, 42, 43</bold>); 50 μm (<bold>41</bold>).</p></caption><graphic xmlns:xlink="http://www.w3.org/1999/xlink" xlink:href="zookeys-1167-293_article-104090__-g010.jpg" position="float" orientation="portrait" xlink:type="simple" id="oo_867442.jpg"><uri content-type="original_file" xlink:type="simple">https://binary.pensoft.net/fig/867442</uri></graphic></fig><p><bold><italic>Abdomen</italic>.</bold> Range of <abbrev xmlns:xlink="http://www.w3.org/1999/xlink" xlink:title="abdominal segment" id="ABBRID0EQEAG" xlink:type="simple">Abd</abbrev>. IV length as 6.43–7.50 times as dorsal axial length of <abbrev xmlns:xlink="http://www.w3.org/1999/xlink" xlink:title="abdominal segment" id="ABBRID0EUEAG" xlink:type="simple">Abd</abbrev>. III. <abbrev xmlns:xlink="http://www.w3.org/1999/xlink" xlink:title="abdominal segment" id="ABBRID0EYEAG" xlink:type="simple">Abd</abbrev>. I with 11 (a1a, a1–3, a5, m2–4, m2i, m4i, m4p), ms antero-external to sens. <abbrev xmlns:xlink="http://www.w3.org/1999/xlink" xlink:title="abdominal segment" id="ABBRID0E3EAG" xlink:type="simple">Abd</abbrev>. II with six (a2, a3, m3, m3e, m3ea, m3ep) central, one (m5) lateral mac and two sens. <abbrev xmlns:xlink="http://www.w3.org/1999/xlink" xlink:title="abdominal segment" id="ABBRID0EAFAG" xlink:type="simple">Abd</abbrev>. III with two (a2, m3) central and four (am6, pm6, m7a, p6) lateral mac, one ms and two sens (Fig. <xref ref-type="fig" rid="F11">44</xref>). <abbrev xmlns:xlink="http://www.w3.org/1999/xlink" xlink:title="abdominal segment" id="ABBRID0EIFAG" xlink:type="simple">Abd</abbrev>. IV with two normal sens and about half length of elongate sens; anteriorly with 12–13 mac arranged in irregular transverse row, posteriorly with nine central mac (A4–6, B4–6, Ae5–7), laterally with 21–23 mac (Fig. <xref ref-type="fig" rid="F12">45</xref>). <abbrev xmlns:xlink="http://www.w3.org/1999/xlink" xlink:title="abdominal segment" id="ABBRID0EQFAG" xlink:type="simple">Abd</abbrev>. V with three sens, middle one posterior to m3 (Fig. <xref ref-type="fig" rid="F12">46</xref>). Anterior face of ventral tube with 30 ciliate chaetae, 3+3 of them as mac, line connecting proximal (Pr) and external-distal (Ed) mac oblique to median furrow (Fig. <xref ref-type="fig" rid="F13">47</xref>); posterior face with numerous ciliate chaetae and six smooth chaetae apically (Fig. <xref ref-type="fig" rid="F13">48</xref>); lateral flap not seen entirely (Fig. <xref ref-type="fig" rid="F13">49</xref>). Manubrial plate dorsally with 13–14 ciliate chaetae and three pseudopores (Fig. <xref ref-type="fig" rid="F13">50</xref>); ventrally with 36–37 ciliate chaetae on each side (Fig. <xref ref-type="fig" rid="F13">51</xref>). Dens with 54–57 smooth inner spines (Fig. <xref ref-type="fig" rid="F13">52</xref>). Mucro bidentate with subapical tooth larger than apical one; tip of basal spine reaching apex of subapical tooth; distal smooth section of dens almost equal to mucro in length (Fig. <xref ref-type="fig" rid="F13">53</xref>).</p><fig id="F11" position="float" orientation="portrait"><object-id xmlns:xlink="http://www.w3.org/1999/xlink" content-type="doi" xlink:type="simple">10.3897/zookeys.1167.104090.figure44</object-id><object-id xmlns:xlink="http://www.w3.org/1999/xlink" content-type="arpha" xlink:type="simple">6C0D5971-3584-554B-B956-1305AEBBA09B</object-id><label>Figure 44.</label><caption><p><italic><tp:taxon-name><tp:taxon-name-part taxon-name-part-type="genus" reg="Homidia">Homidia</tp:taxon-name-part><tp:taxon-name-part taxon-name-part-type="species" reg="qianensis">qianensis</tp:taxon-name-part></tp:taxon-name></italic> sp. nov. Chaetotaxy of <abbrev xmlns:xlink="http://www.w3.org/1999/xlink" xlink:title="abdominal segment" id="ABBRID0EHHAG" xlink:type="simple">Abd</abbrev>. I–III. Scale bar: 50 μm.</p></caption><graphic xmlns:xlink="http://www.w3.org/1999/xlink" xlink:href="zookeys-1167-293_article-104090__-g011.jpg" position="float" orientation="portrait" xlink:type="simple" id="oo_867443.jpg"><uri content-type="original_file" xlink:type="simple">https://binary.pensoft.net/fig/867443</uri></graphic></fig><fig id="F12" position="float" orientation="portrait"><object-id xmlns:xlink="http://www.w3.org/1999/xlink" content-type="doi" xlink:type="simple">10.3897/zookeys.1167.104090.figures45-46</object-id><object-id xmlns:xlink="http://www.w3.org/1999/xlink" content-type="arpha" xlink:type="simple">C66AC07F-EEF6-5AD4-BBAF-B26DD6BFD734</object-id><label>Figures 45, 46.</label><caption><p><italic><tp:taxon-name><tp:taxon-name-part taxon-name-part-type="genus" reg="Homidia">Homidia</tp:taxon-name-part><tp:taxon-name-part taxon-name-part-type="species" reg="qianensis">qianensis</tp:taxon-name-part></tp:taxon-name></italic> sp. nov. <bold>45</bold> chaetotaxy of <abbrev xmlns:xlink="http://www.w3.org/1999/xlink" xlink:title="abdominal segment" id="ABBRID0EFIAG" xlink:type="simple">Abd</abbrev>. IV <bold>46</bold> chaetotaxy of <abbrev xmlns:xlink="http://www.w3.org/1999/xlink" xlink:title="abdominal segment" id="ABBRID0ELIAG" xlink:type="simple">Abd</abbrev>. V. Scale bars: 50 μm (<bold>45</bold>); 20 μm (<bold>46)</bold>.</p></caption><graphic xmlns:xlink="http://www.w3.org/1999/xlink" xlink:href="zookeys-1167-293_article-104090__-g012.jpg" position="float" orientation="portrait" xlink:type="simple" id="oo_867444.jpg"><uri content-type="original_file" xlink:type="simple">https://binary.pensoft.net/fig/867444</uri></graphic></fig><fig id="F13" position="float" orientation="portrait"><object-id xmlns:xlink="http://www.w3.org/1999/xlink" content-type="doi" xlink:type="simple">10.3897/zookeys.1167.104090.figures47-53</object-id><object-id xmlns:xlink="http://www.w3.org/1999/xlink" content-type="arpha" xlink:type="simple">51E871F8-BF6B-53E6-AD98-83E13C47B0B7</object-id><label>Figures 47–53.</label><caption><p><italic><tp:taxon-name><tp:taxon-name-part taxon-name-part-type="genus" reg="Homidia">Homidia</tp:taxon-name-part><tp:taxon-name-part taxon-name-part-type="species" reg="qianensis">qianensis</tp:taxon-name-part></tp:taxon-name></italic> sp. nov. <bold>47</bold> anterior face of ventral tube <bold>48</bold> posterior face of ventral tube apically <bold>49</bold> partial part of lateral flap of ventral tube <bold>50</bold> manubrial plaque <bold>51</bold> ventro-apical part of manubrium <bold>52</bold> proximal section of dens (circles also representing spines) <bold>53</bold> mucro. Scale bars: 20 μm.</p></caption><graphic xmlns:xlink="http://www.w3.org/1999/xlink" xlink:href="zookeys-1167-293_article-104090__-g013.jpg" position="float" orientation="portrait" xlink:type="simple" id="oo_867445.jpg"><uri content-type="original_file" xlink:type="simple">https://binary.pensoft.net/fig/867445</uri></graphic></fig></tp:treatment-sec><tp:treatment-sec sec-type="etymology" id="SECID0E5JAG"><title>Etymology.</title><p>Named after its locality: Guizhou Province, which is abbreviated as Qian.</p></tp:treatment-sec><tp:treatment-sec sec-type="ecology" id="SECID0EDKAG"><title>Ecology.</title><p>In the leaf litter of bamboo.</p></tp:treatment-sec><tp:treatment-sec sec-type="remarks" id="SECID0EIKAG"><title>Remarks.</title><p>The new species is characterised by its colour pattern on the antennae and nine sutural mac on the head. Among 77 known species of the genus, 51 species have eight sutural mac and only nine species have nine sutural mac. There are some significant differences among them, such as colour pattern on the antennae and thorax, mac on <abbrev xmlns:xlink="http://www.w3.org/1999/xlink" xlink:title="abdominal segment" id="ABBRID0EOKAG" xlink:type="simple">Abd</abbrev>. III–IV and other characters, which are listed in Table <xref ref-type="table" rid="T2">2</xref>.</p><table-wrap id="T2" position="float" orientation="portrait"><label>Table 2.</label><caption><p>Comparison between <italic><tp:taxon-name><tp:taxon-name-part taxon-name-part-type="genus" reg="Homidia">H.</tp:taxon-name-part><tp:taxon-name-part taxon-name-part-type="species" reg="qianensis">qianensis</tp:taxon-name-part></tp:taxon-name></italic> sp. nov. and known species with nine sutural mac on the head.</p></caption><table id="TID0EIGBG" rules="all"><tbody><tr><th rowspan="1" colspan="1">Characters</th><th rowspan="1" colspan="1"><italic><tp:taxon-name><tp:taxon-name-part taxon-name-part-type="genus" reg="Homidia">H.</tp:taxon-name-part><tp:taxon-name-part taxon-name-part-type="species" reg="qianensis">qianensis</tp:taxon-name-part></tp:taxon-name></italic> sp. nov.</th><th rowspan="1" colspan="1"><italic><tp:taxon-name><tp:taxon-name-part taxon-name-part-type="genus" reg="Homidia">H.</tp:taxon-name-part><tp:taxon-name-part taxon-name-part-type="species" reg="flavonigra">flavonigra</tp:taxon-name-part></tp:taxon-name></italic> Szeptycki, 1973</th><th rowspan="1" colspan="1"><italic><tp:taxon-name><tp:taxon-name-part taxon-name-part-type="genus" reg="Homidia">H.</tp:taxon-name-part><tp:taxon-name-part taxon-name-part-type="species" reg="grisea">grisea</tp:taxon-name-part></tp:taxon-name></italic> Lee &amp; Lee, 1981</th><th rowspan="1" colspan="1"><italic><tp:taxon-name><tp:taxon-name-part taxon-name-part-type="genus" reg="Homidia">H.</tp:taxon-name-part><tp:taxon-name-part taxon-name-part-type="species" reg="hexaseta">hexaseta</tp:taxon-name-part></tp:taxon-name></italic> Pan, Shi &amp; Zhang, 2011</th><th rowspan="1" colspan="1"><italic><tp:taxon-name><tp:taxon-name-part taxon-name-part-type="genus" reg="Homidia">H.</tp:taxon-name-part><tp:taxon-name-part taxon-name-part-type="species" reg="linhaiensis">linhaiensis</tp:taxon-name-part></tp:taxon-name></italic> Shi, Pan &amp; Qi, 2009</th><th rowspan="1" colspan="1"><italic><tp:taxon-name><tp:taxon-name-part taxon-name-part-type="genus" reg="Homidia">H.</tp:taxon-name-part><tp:taxon-name-part taxon-name-part-type="species" reg="obliquistria">obliquistria</tp:taxon-name-part></tp:taxon-name></italic> Ma &amp; Pan, 2017</th><th rowspan="1" colspan="1"><italic><tp:taxon-name><tp:taxon-name-part taxon-name-part-type="genus" reg="Homidia">H.</tp:taxon-name-part><tp:taxon-name-part taxon-name-part-type="species" reg="pentachaeta">pentachaeta</tp:taxon-name-part></tp:taxon-name></italic> Li &amp; Christiansen, 1997</th><th rowspan="1" colspan="1"><italic><tp:taxon-name><tp:taxon-name-part taxon-name-part-type="genus" reg="Homidia">H.</tp:taxon-name-part><tp:taxon-name-part taxon-name-part-type="species" reg="polyseta">polyseta</tp:taxon-name-part></tp:taxon-name></italic> Chen, 1998</th><th rowspan="1" colspan="1"><italic><tp:taxon-name><tp:taxon-name-part taxon-name-part-type="genus" reg="Homidia">H.</tp:taxon-name-part><tp:taxon-name-part taxon-name-part-type="species" reg="tiantaiensis">tiantaiensis</tp:taxon-name-part></tp:taxon-name></italic> Chen &amp; Lin, 1998</th><th rowspan="1" colspan="1"><italic><tp:taxon-name><tp:taxon-name-part taxon-name-part-type="genus" reg="Homidia">H.</tp:taxon-name-part><tp:taxon-name-part taxon-name-part-type="species" reg="ziguiensis">ziguiensis</tp:taxon-name-part></tp:taxon-name></italic> Jia, Chen &amp; Christiansen, 2003</th></tr><tr><td rowspan="1" colspan="1">Colour pattern of antennae</td><td rowspan="1" colspan="1"><abbrev xmlns:xlink="http://www.w3.org/1999/xlink" xlink:title="antennal segment" id="ABBRID0EHQAG" xlink:type="simple">Ant</abbrev>. I pale yellow, <abbrev xmlns:xlink="http://www.w3.org/1999/xlink" xlink:title="antennal segment" id="ABBRID0ELQAG" xlink:type="simple">Ant</abbrev>. II–IV blue</td><td rowspan="1" colspan="1"><abbrev xmlns:xlink="http://www.w3.org/1999/xlink" xlink:title="antennal segment" id="ABBRID0ETQAG" xlink:type="simple">Ant</abbrev>. I black proximally, <abbrev xmlns:xlink="http://www.w3.org/1999/xlink" xlink:title="antennal segment" id="ABBRID0EXQAG" xlink:type="simple">Ant</abbrev>. II–IV yellow</td><td rowspan="1" colspan="1"><abbrev xmlns:xlink="http://www.w3.org/1999/xlink" xlink:title="antennal segment" id="ABBRID0E6QAG" xlink:type="simple">Ant</abbrev>. I–IV gray proximally</td><td rowspan="1" colspan="1">antennae without blue pigment</td><td rowspan="1" colspan="1"><abbrev xmlns:xlink="http://www.w3.org/1999/xlink" xlink:title="antennal segment" id="ABBRID0EKRAG" xlink:type="simple">Ant</abbrev>. III–IV with scattered blue pigment</td><td rowspan="1" colspan="1">brown pigment present on <abbrev xmlns:xlink="http://www.w3.org/1999/xlink" xlink:title="antennal segment" id="ABBRID0ESRAG" xlink:type="simple">Ant</abbrev>. I–II distally and <abbrev xmlns:xlink="http://www.w3.org/1999/xlink" xlink:title="antennal segment" id="ABBRID0EWRAG" xlink:type="simple">Ant</abbrev>. III–IV</td><td rowspan="1" colspan="1">blue pigment absent on <abbrev xmlns:xlink="http://www.w3.org/1999/xlink" xlink:title="antennal segment" id="ABBRID0E5RAG" xlink:type="simple">Ant</abbrev>. I–II and present on <abbrev xmlns:xlink="http://www.w3.org/1999/xlink" xlink:title="antennal segment" id="ABBRID0ECSAG" xlink:type="simple">Ant</abbrev>. III–IV</td><td rowspan="1" colspan="1">blue pigment absent on <abbrev xmlns:xlink="http://www.w3.org/1999/xlink" xlink:title="antennal segment" id="ABBRID0EKSAG" xlink:type="simple">Ant</abbrev>. I–II and present on <abbrev xmlns:xlink="http://www.w3.org/1999/xlink" xlink:title="antennal segment" id="ABBRID0EOSAG" xlink:type="simple">Ant</abbrev>. III–IV</td><td rowspan="1" colspan="1">blue pigment absent on <abbrev xmlns:xlink="http://www.w3.org/1999/xlink" xlink:title="antennal segment" id="ABBRID0EWSAG" xlink:type="simple">Ant</abbrev>. I–II and present on <abbrev xmlns:xlink="http://www.w3.org/1999/xlink" xlink:title="antennal segment" id="ABBRID0E1SAG" xlink:type="simple">Ant</abbrev>. III–IV</td><td rowspan="1" colspan="1">blue pigment present on antennae entirely except joints</td></tr><tr><td rowspan="1" colspan="1">Colour pattern on <abbrev xmlns:xlink="http://www.w3.org/1999/xlink" xlink:title="thoracic segment" id="ABBRID0EGTAG" xlink:type="simple">Th</abbrev>. II–III</td><td rowspan="1" colspan="1"><abbrev xmlns:xlink="http://www.w3.org/1999/xlink" xlink:title="thoracic segment" id="ABBRID0EOTAG" xlink:type="simple">Th</abbrev>. II–III with blue pigment laterally</td><td rowspan="1" colspan="1"><abbrev xmlns:xlink="http://www.w3.org/1999/xlink" xlink:title="thoracic segment" id="ABBRID0EWTAG" xlink:type="simple">Th</abbrev>. II–III almost black entirely</td><td rowspan="1" colspan="1">patches absent</td><td rowspan="1" colspan="1">patches absent</td><td rowspan="1" colspan="1"><abbrev xmlns:xlink="http://www.w3.org/1999/xlink" xlink:title="thoracic segment" id="ABBRID0EEUAG" xlink:type="simple">Th</abbrev>. II with blue pigment laterally and <abbrev xmlns:xlink="http://www.w3.org/1999/xlink" xlink:title="thoracic segment" id="ABBRID0EIUAG" xlink:type="simple">Th</abbrev>. III laterally and medially</td><td rowspan="1" colspan="1"><abbrev xmlns:xlink="http://www.w3.org/1999/xlink" xlink:title="thoracic segment" id="ABBRID0EQUAG" xlink:type="simple">Th</abbrev>. II–III with brown pigment laterally and medially</td><td rowspan="1" colspan="1"><abbrev xmlns:xlink="http://www.w3.org/1999/xlink" xlink:title="thoracic segment" id="ABBRID0EYUAG" xlink:type="simple">Th</abbrev>. III with a pair of patches medially</td><td rowspan="1" colspan="1"><abbrev xmlns:xlink="http://www.w3.org/1999/xlink" xlink:title="thoracic segment" id="ABBRID0EAVAG" xlink:type="simple">Th</abbrev>. II–III with three dark bands laterally and medially</td><td rowspan="1" colspan="1"><abbrev xmlns:xlink="http://www.w3.org/1999/xlink" xlink:title="thoracic segment" id="ABBRID0EIVAG" xlink:type="simple">Th</abbrev>. II with spots anteriorly and posteriorly and <abbrev xmlns:xlink="http://www.w3.org/1999/xlink" xlink:title="thoracic segment" id="ABBRID0EMVAG" xlink:type="simple">Th</abbrev>. III sublaterally</td><td rowspan="1" colspan="1"><abbrev xmlns:xlink="http://www.w3.org/1999/xlink" xlink:title="thoracic segment" id="ABBRID0EUVAG" xlink:type="simple">Th</abbrev>. II–III with blue pigment laterally and medially</td></tr><tr><td rowspan="1" colspan="1">Chaeta L<sub>1</sub> on labial base</td><td rowspan="1" colspan="1">ciliate</td><td rowspan="1" colspan="1">smooth</td><td rowspan="1" colspan="1">smooth</td><td rowspan="1" colspan="1">smooth</td><td rowspan="1" colspan="1">smooth</td><td rowspan="1" colspan="1">ciliate</td><td rowspan="1" colspan="1">smooth</td><td rowspan="1" colspan="1">expanded</td><td rowspan="1" colspan="1">smooth</td><td rowspan="1" colspan="1">ciliate</td></tr><tr><td rowspan="1" colspan="1">Expanded chaetae on mentum</td><td rowspan="1" colspan="1">absent</td><td rowspan="1" colspan="1">absent</td><td rowspan="1" colspan="1">absent</td><td rowspan="1" colspan="1">absent</td><td rowspan="1" colspan="1">absent</td><td rowspan="1" colspan="1">present</td><td rowspan="1" colspan="1">absent</td><td rowspan="1" colspan="1">present</td><td rowspan="1" colspan="1">absent</td><td rowspan="1" colspan="1">present</td></tr><tr><td rowspan="1" colspan="1">Central and lateral mac on <abbrev xmlns:xlink="http://www.w3.org/1999/xlink" xlink:title="abdominal segment" id="ABBRID0EEYAG" xlink:type="simple">Abd</abbrev>. III</td><td rowspan="1" colspan="1">2, 4</td><td rowspan="1" colspan="1">3, unknown</td><td rowspan="1" colspan="1">2, 3</td><td rowspan="1" colspan="1">2, 4</td><td rowspan="1" colspan="1">2, 5</td><td rowspan="1" colspan="1">2, 4</td><td rowspan="1" colspan="1">3, 5</td><td rowspan="1" colspan="1">2, 4</td><td rowspan="1" colspan="1">2, 4</td><td rowspan="1" colspan="1">2, 4</td></tr><tr><td rowspan="1" colspan="1">Centro-anterior mac on <abbrev xmlns:xlink="http://www.w3.org/1999/xlink" xlink:title="abdominal segment" id="ABBRID0ELZAG" xlink:type="simple">Abd</abbrev>. IV</td><td rowspan="1" colspan="1">12–13</td><td rowspan="1" colspan="1">unknown</td><td rowspan="1" colspan="1">8–9</td><td rowspan="1" colspan="1">10–15</td><td rowspan="1" colspan="1">9–13</td><td rowspan="1" colspan="1">15–24</td><td rowspan="1" colspan="1">10–13</td><td rowspan="1" colspan="1">22–24</td><td rowspan="1" colspan="1">8–12</td><td rowspan="1" colspan="1">12–17</td></tr><tr><td rowspan="1" colspan="1">Centro-posterior mac on <abbrev xmlns:xlink="http://www.w3.org/1999/xlink" xlink:title="abdominal segment" id="ABBRID0ES1AG" xlink:type="simple">Abd</abbrev>. IV</td><td rowspan="1" colspan="1">9</td><td rowspan="1" colspan="1">13 or 15</td><td rowspan="1" colspan="1">4</td><td rowspan="1" colspan="1">9(10)</td><td rowspan="1" colspan="1">10–16</td><td rowspan="1" colspan="1">19(14)–32</td><td rowspan="1" colspan="1">12–16</td><td rowspan="1" colspan="1">25–30</td><td rowspan="1" colspan="1">23–27</td><td rowspan="1" colspan="1">9–16</td></tr></tbody></table></table-wrap></tp:treatment-sec></tp:taxon-treatment>
