# Supplementary material for: ﻿Three new species of Entomobryidae (Collembola, Entomobryoidea) from China
Source: Zookeys. 2023 Jun 22;1167:293–315. doi: 10.3897/zookeys.1167.104090 (PMC10311356; doi:10.3897/zookeys.1167.104090)
Supplement: XML Treatment for Entomobrya shaanxiensis [file zookeys.1167.104090-treatment3.xml]

<!DOCTYPE tp:taxon-treatment
  PUBLIC "-//TaxonX//DTD Taxonomic Treatment Publishing DTD v0 20100105//EN" "tax-treatment-NSO.dtd">
<tp:taxon-treatment xmlns:tp="http://www.plazi.org/taxpub"><tp:treatment-meta><kwd-group><label>Taxon classification</label><kwd>
                <named-content content-type="kingdom">Animalia</named-content>
              </kwd><kwd>
                <named-content content-type="order">Collembola</named-content>
              </kwd><kwd>
                <named-content content-type="family">Entomobryidae</named-content>
              </kwd></kwd-group><mixed-citation publication-type="journal"><person-group><name><surname>Jing</surname><given-names>Mei-Dong</given-names></name><name><surname>Ma</surname><given-names>Yi-Tong</given-names></name></person-group><article-title>﻿Three new species of <tp:taxon-name><tp:taxon-name-part taxon-name-part-type="family">Entomobryidae</tp:taxon-name-part></tp:taxon-name> (<tp:taxon-name><tp:taxon-name-part taxon-name-part-type="order">Collembola</tp:taxon-name-part></tp:taxon-name>, <tp:taxon-name><tp:taxon-name-part taxon-name-part-type="superfamily">Entomobryoidea</tp:taxon-name-part></tp:taxon-name>) from China</article-title><source>Zookeys</source><day>22</day><month>06</month><year>2023</year><volume>1167</volume><fpage>293</fpage><lpage>315</lpage><pub-id pub-id-type="doi">10.3897/zookeys.1167.104090</pub-id></mixed-citation></tp:treatment-meta><tp:nomenclature><label>﻿</label><tp:taxon-name>
              <object-id xmlns:xlink="http://www.w3.org/1999/xlink" content-type="arpha" xlink:type="simple">9EE44498-69F6-516A-9C1C-4631EA7E1114</object-id>
              <tp:taxon-name-part taxon-name-part-type="genus" reg="Entomobrya">Entomobrya</tp:taxon-name-part>
              <tp:taxon-name-part taxon-name-part-type="species" reg="shaanxiensis">shaanxiensis</tp:taxon-name-part>
              <object-id xmlns:xlink="http://www.w3.org/1999/xlink" content-type="zoobank" xlink:type="simple">https://zoobank.org/7085F164-CA63-4DEB-AB72-69AFFA791D80</object-id>
            </tp:taxon-name><tp:taxon-status xmlns:xlink="http://www.w3.org/1999/xlink" xlink:type="simple">sp. nov.</tp:taxon-status><xref ref-type="fig" rid="F14">Figs 54–55</xref><xref ref-type="fig" rid="F15">, 56–60</xref><xref ref-type="fig" rid="F16">, 61–63</xref><xref ref-type="fig" rid="F17">, 64</xref><xref ref-type="fig" rid="F18">, 65, 66</xref><xref ref-type="fig" rid="F19">, 67–70</xref><xref ref-type="table" rid="T3">, Table 3</xref></tp:nomenclature><tp:treatment-sec sec-type="type material" id="SECID0EZ4AG"><title>Type material.</title><p><bold><italic>Holotype</italic>.</bold> ♀ on slide, China, Shaanxi Province, Xian City, Zhouzhi County, Cuifeng Town, Qingshan Park,<named-content xmlns:xlink="http://www.w3.org/1999/xlink" content-type="dwc:verbatimCoordinates" xlink:type="simple"><named-content content-type="geo-json" specific-use="{&#34;type&#34;:&#34;Point&#34;,&#34;coordinates&#34;:[108.032778,34.080278]}" id="NCID0EH5AG" xlink:type="simple"> 34°04'49″N, 108°01'58″E</named-content></named-content>, 901 m asl, sample number 1109, collected by Y-T Ma, 17-VII-2012, from leaf litter, deposited in <abbrev xmlns:xlink="http://www.w3.org/1999/xlink" xlink:title="Nantong University" id="ABBRID0EM5AG" xlink:type="simple">NTU</abbrev>. <bold><italic>Paratypes</italic>.</bold> 4♀♀ on slides, same data as holotype.</p></tp:treatment-sec><tp:treatment-sec sec-type="description" id="SECID0EU5AG"><title>Description.</title><p>Size. Body length up to 1.65 mm.</p><p><bold><italic>Colouration</italic>.</bold> Ground colour pale yellow in ethanol. <abbrev xmlns:xlink="http://www.w3.org/1999/xlink" xlink:title="antennal segment" id="ABBRID0EA6AG" xlink:type="simple">Ant</abbrev>. IV and distal part of <abbrev xmlns:xlink="http://www.w3.org/1999/xlink" xlink:title="antennal segment" id="ABBRID0EE6AG" xlink:type="simple">Ant</abbrev>. I–III blue pigment. Eyepatches dark blue. An irregular blue stripe present from eyepatch to <abbrev xmlns:xlink="http://www.w3.org/1999/xlink" xlink:title="thoracic segment" id="ABBRID0EI6AG" xlink:type="simple">Th</abbrev>. III laterally and from <abbrev xmlns:xlink="http://www.w3.org/1999/xlink" xlink:title="thoracic segment" id="ABBRID0EM6AG" xlink:type="simple">Th</abbrev>. II to <abbrev xmlns:xlink="http://www.w3.org/1999/xlink" xlink:title="abdominal segment" id="ABBRID0EQ6AG" xlink:type="simple">Abd</abbrev>. III sublaterally, respectively. Posterior part of <abbrev xmlns:xlink="http://www.w3.org/1999/xlink" xlink:title="abdominal segment" id="ABBRID0EU6AG" xlink:type="simple">Abd</abbrev>. III with a transverse irregular blue stripe. <abbrev xmlns:xlink="http://www.w3.org/1999/xlink" xlink:title="abdominal segment" id="ABBRID0EY6AG" xlink:type="simple">Abd</abbrev>. IV with two irregular transverse stripes, one located medially and other posteriorly. <abbrev xmlns:xlink="http://www.w3.org/1999/xlink" xlink:title="abdominal segment" id="ABBRID0E36AG" xlink:type="simple">Abd</abbrev>. V with a pair of blue spots. Legs with scattered pigment (Figs <xref ref-type="fig" rid="F14">54</xref>, <xref ref-type="fig" rid="F14">55</xref>).</p><fig id="F14" position="float" orientation="portrait"><object-id xmlns:xlink="http://www.w3.org/1999/xlink" content-type="doi" xlink:type="simple">10.3897/zookeys.1167.104090.figures54-55</object-id><object-id xmlns:xlink="http://www.w3.org/1999/xlink" content-type="arpha" xlink:type="simple">BE0C0768-F699-5D08-9F77-82F69B5BA8BE</object-id><label>Figures 54, 55.</label><caption><p>Habitus of <italic><tp:taxon-name><tp:taxon-name-part taxon-name-part-type="genus" reg="Entomobrya">Entomobrya</tp:taxon-name-part><tp:taxon-name-part taxon-name-part-type="species" reg="shaanxiensis">shaanxiensis</tp:taxon-name-part></tp:taxon-name></italic> sp. nov. Scale bars: 500 μm.</p></caption><graphic xmlns:xlink="http://www.w3.org/1999/xlink" xlink:href="zookeys-1167-293_article-104090__-g014.jpg" position="float" orientation="portrait" xlink:type="simple" id="oo_867446.jpg"><uri content-type="original_file" xlink:type="simple">https://binary.pensoft.net/fig/867446</uri></graphic></fig><p><bold><italic>Head</italic>.</bold> Antenna 0.47–0.55 times body length; antennal segment ratio I: II: III: IV = 1: 1.70–2.00: 1.50–1.88: 2.43–2.75. Apical bulb of <abbrev xmlns:xlink="http://www.w3.org/1999/xlink" xlink:title="antennal segment" id="ABBRID0EHBBG" xlink:type="simple">Ant</abbrev>. IV bilobed (Fig. <xref ref-type="fig" rid="F15">56</xref>). Eyes 8 + 8, G and H smaller than others, interocular chaetae with p, r, and t mes. Dorsal cephalic chaetotaxy with five antennal (An1, An2a, An2, An3a1, An3), four median (M1, M2, M3, M4) and eight sutural (S0, S1, S2, S3, S4, S4i, S5i, S5) mac (Fig. <xref ref-type="fig" rid="F15">57</xref>). Labral chaetae 4/5, 5, 4, all slender; prelabral chaetae ciliate, other smooth, four labral papillae with one minute denticle each (Fig. <xref ref-type="fig" rid="F15">58</xref>). Lateral process (l.p.) of labial papilla E differentiated, as thick as normal chaeta, with tip exceeding apex of papilla E (Fig. <xref ref-type="fig" rid="F15">59</xref>). Chaetal formula of labial base as MREL<sub>1</sub>L<sub>2</sub>, M rarely duplicate, all ciliate; R 0.56–0.71 times length of M (Fig. <xref ref-type="fig" rid="F15">60</xref>).</p><fig id="F15" position="float" orientation="portrait"><object-id xmlns:xlink="http://www.w3.org/1999/xlink" content-type="doi" xlink:type="simple">10.3897/zookeys.1167.104090.figures56-60</object-id><object-id xmlns:xlink="http://www.w3.org/1999/xlink" content-type="arpha" xlink:type="simple">1D3F0BE4-340F-5CF5-997C-C708EAF0623F</object-id><label>Figures 56–60.</label><caption><p><italic><tp:taxon-name><tp:taxon-name-part taxon-name-part-type="genus" reg="Entomobrya">Entomobrya</tp:taxon-name-part><tp:taxon-name-part taxon-name-part-type="species" reg="shaanxiensis">shaanxiensis</tp:taxon-name-part></tp:taxon-name></italic> sp. nov. <bold>56</bold> apex of <abbrev xmlns:xlink="http://www.w3.org/1999/xlink" xlink:title="antennal segment" id="ABBRID0EYCBG" xlink:type="simple">Ant</abbrev>. IV <bold>57</bold> dorsal chaetotaxy of head <bold>58</bold> labrum <bold>59</bold> labial palp E <bold>60</bold> labial base. Scale bars: 20 μm.</p></caption><graphic xmlns:xlink="http://www.w3.org/1999/xlink" xlink:href="zookeys-1167-293_article-104090__-g015.jpg" position="float" orientation="portrait" xlink:type="simple" id="oo_867447.jpg"><uri content-type="original_file" xlink:type="simple">https://binary.pensoft.net/fig/867447</uri></graphic></fig><p><bold><italic>Thorax</italic>.</bold><abbrev xmlns:xlink="http://www.w3.org/1999/xlink" xlink:title="thoracic segment" id="ABBRID0EQDBG" xlink:type="simple">Th</abbrev>. II usually with four medio-medial (m1, m2, m2i, m2i2 rarely absent), four medio-sublateral (m4, m4i, m4p, m4pi, m4i2 rarely present), 23–27 (p6 sometimes absent) posterior mac, one ms and two sens (ms antero-external to sens). <abbrev xmlns:xlink="http://www.w3.org/1999/xlink" xlink:title="thoracic segment" id="ABBRID0EUDBG" xlink:type="simple">Th</abbrev>. III with 29–33 mac and two sens (Fig. <xref ref-type="fig" rid="F16">61</xref>). Trochanteral organ with 21–27 smooth spiny chaetae (Fig. <xref ref-type="fig" rid="F16">62</xref>). Tenent hair capitate and longer than inner edge of unguis in length. Unguis with four inner teeth. Unguiculus acuminate and outer edge slightly serrate (Fig. <xref ref-type="fig" rid="F16">63</xref>).</p><fig id="F16" position="float" orientation="portrait"><object-id xmlns:xlink="http://www.w3.org/1999/xlink" content-type="doi" xlink:type="simple">10.3897/zookeys.1167.104090.figures61-63</object-id><object-id xmlns:xlink="http://www.w3.org/1999/xlink" content-type="arpha" xlink:type="simple">4C446058-3761-5C20-8244-39A076B0F9B9</object-id><label>Figures 61–63.</label><caption><p><italic><tp:taxon-name><tp:taxon-name-part taxon-name-part-type="genus" reg="Entomobrya">Entomobrya</tp:taxon-name-part><tp:taxon-name-part taxon-name-part-type="species" reg="shaanxiensis">shaanxiensis</tp:taxon-name-part></tp:taxon-name></italic> sp. nov. <bold>61</bold> chaetotaxy of <abbrev xmlns:xlink="http://www.w3.org/1999/xlink" xlink:title="thoracic segment" id="ABBRID0EZEBG" xlink:type="simple">Th</abbrev>. II–III <bold>62</bold> trochanteral organ <bold>63</bold> hind foot complex. Scale bar: 50 μm (<bold>61</bold>); Scale bars: 20 μm (<bold>62, 63</bold>).</p></caption><graphic xmlns:xlink="http://www.w3.org/1999/xlink" xlink:href="zookeys-1167-293_article-104090__-g016.jpg" position="float" orientation="portrait" xlink:type="simple" id="oo_867448.jpg"><uri content-type="original_file" xlink:type="simple">https://binary.pensoft.net/fig/867448</uri></graphic></fig><p><bold><italic>Abdomen</italic>.</bold> Range of <abbrev xmlns:xlink="http://www.w3.org/1999/xlink" xlink:title="abdominal segment" id="ABBRID0ERFBG" xlink:type="simple">Abd</abbrev>. IV length as 4.03–5.50 times dorsal axial length of <abbrev xmlns:xlink="http://www.w3.org/1999/xlink" xlink:title="abdominal segment" id="ABBRID0EVFBG" xlink:type="simple">Abd</abbrev>. III. <abbrev xmlns:xlink="http://www.w3.org/1999/xlink" xlink:title="abdominal segment" id="ABBRID0EZFBG" xlink:type="simple">Abd</abbrev>. I with 10–11 (a1, a1a, a2–3, m2–4, m2i, m4i, m4p, a5, a1a sometimes absent) mac, ms antero-external to sens. <abbrev xmlns:xlink="http://www.w3.org/1999/xlink" xlink:title="abdominal segment" id="ABBRID0E4FBG" xlink:type="simple">Abd</abbrev>. II with six (a2, a3, m3, m3e, m3ea, m3ep) central, one (m5) lateral mac and two sens. <abbrev xmlns:xlink="http://www.w3.org/1999/xlink" xlink:title="abdominal segment" id="ABBRID0EBGBG" xlink:type="simple">Abd</abbrev>. III with two (a2, a3) central, and four (am6, pm6, m7a, p6) lateral mac, one ms and two sens (Fig. <xref ref-type="fig" rid="F17">64</xref>). <abbrev xmlns:xlink="http://www.w3.org/1999/xlink" xlink:title="abdominal segment" id="ABBRID0EJGBG" xlink:type="simple">Abd</abbrev>. IV with two normal length sens; centrally with eight mac, laterally 13–16 mac (Fig. <xref ref-type="fig" rid="F18">65</xref>). <abbrev xmlns:xlink="http://www.w3.org/1999/xlink" xlink:title="abdominal segment" id="ABBRID0ERGBG" xlink:type="simple">Abd</abbrev>. V with three sens, middle one posterior to m3 (Fig. <xref ref-type="fig" rid="F18">66</xref>). Anterior face of ventral tube with some ciliate chaetae, 3+3 of them as mac, line connecting proximal (Pr) and external-distal (Ed) mac oblique to median furrow (Fig. <xref ref-type="fig" rid="F19">67</xref>); posterior face and lateral flap not clearly seen. Manubrial plaque dorsally with about five ciliate chaetae and three pseudopores (Fig. <xref ref-type="fig" rid="F19">68</xref>); ventrally with 11–13 ciliate chaetae (Fig. <xref ref-type="fig" rid="F19">69</xref>). Distal smooth part of dens about 2.33 times as long as mucro. Mucro bidentate with subapical tooth subequal to apical one; tip of basal spine reaching apex of subapical tooth (Fig. <xref ref-type="fig" rid="F19">70</xref>).</p><fig id="F17" position="float" orientation="portrait"><object-id xmlns:xlink="http://www.w3.org/1999/xlink" content-type="doi" xlink:type="simple">10.3897/zookeys.1167.104090.figure64</object-id><object-id xmlns:xlink="http://www.w3.org/1999/xlink" content-type="arpha" xlink:type="simple">F7B494DD-CD3E-546C-B648-800C1C60ADC9</object-id><label>Figure 64.</label><caption><p><italic><tp:taxon-name><tp:taxon-name-part taxon-name-part-type="genus" reg="Entomobrya">Entomobrya</tp:taxon-name-part><tp:taxon-name-part taxon-name-part-type="species" reg="shaanxiensis">shaanxiensis</tp:taxon-name-part></tp:taxon-name></italic> sp. nov. Chaetotaxy of <abbrev xmlns:xlink="http://www.w3.org/1999/xlink" xlink:title="abdominal segment" id="ABBRID0E3HBG" xlink:type="simple">Abd</abbrev>. I–III. Scale bar: 50 μm.</p></caption><graphic xmlns:xlink="http://www.w3.org/1999/xlink" xlink:href="zookeys-1167-293_article-104090__-g017.jpg" position="float" orientation="portrait" xlink:type="simple" id="oo_867449.jpg"><uri content-type="original_file" xlink:type="simple">https://binary.pensoft.net/fig/867449</uri></graphic></fig><fig id="F18" position="float" orientation="portrait"><object-id xmlns:xlink="http://www.w3.org/1999/xlink" content-type="doi" xlink:type="simple">10.3897/zookeys.1167.104090.figures65-66</object-id><object-id xmlns:xlink="http://www.w3.org/1999/xlink" content-type="arpha" xlink:type="simple">388C4B4D-B7DD-57ED-A10D-AD6CFB920F1A</object-id><label>Figures 65, 66.</label><caption><p><italic><tp:taxon-name><tp:taxon-name-part taxon-name-part-type="genus" reg="Entomobrya">Entomobrya</tp:taxon-name-part><tp:taxon-name-part taxon-name-part-type="species" reg="shaanxiensis">shaanxiensis</tp:taxon-name-part></tp:taxon-name></italic> sp. nov. <bold>65</bold> chaetotaxy of <abbrev xmlns:xlink="http://www.w3.org/1999/xlink" xlink:title="abdominal segment" id="ABBRID0E1IBG" xlink:type="simple">Abd</abbrev>. IV <bold>66</bold> chaetotaxy of <abbrev xmlns:xlink="http://www.w3.org/1999/xlink" xlink:title="abdominal segment" id="ABBRID0EAJBG" xlink:type="simple">Abd</abbrev>. V. Scale bars: 50 μm (<bold>65</bold>); 20 μm (<bold>66</bold>).</p></caption><graphic xmlns:xlink="http://www.w3.org/1999/xlink" xlink:href="zookeys-1167-293_article-104090__-g018.jpg" position="float" orientation="portrait" xlink:type="simple" id="oo_867450.jpg"><uri content-type="original_file" xlink:type="simple">https://binary.pensoft.net/fig/867450</uri></graphic></fig><fig id="F19" position="float" orientation="portrait"><object-id xmlns:xlink="http://www.w3.org/1999/xlink" content-type="doi" xlink:type="simple">10.3897/zookeys.1167.104090.figures67-70</object-id><object-id xmlns:xlink="http://www.w3.org/1999/xlink" content-type="arpha" xlink:type="simple">9B78DFFD-9E28-5BCC-A0C1-4E880B0A71CB</object-id><label>Figures 67–70.</label><caption><p><italic><tp:taxon-name><tp:taxon-name-part taxon-name-part-type="genus" reg="Entomobrya">Entomobrya</tp:taxon-name-part><tp:taxon-name-part taxon-name-part-type="species" reg="shaanxiensis">shaanxiensis</tp:taxon-name-part></tp:taxon-name></italic> sp. nov. <bold>67</bold> anterior face of ventral tube <bold>68</bold> manubrial plaque <bold>69</bold> ventro-apical part of manubrium <bold>70</bold> mucro. Scale bars: 20 μm.</p></caption><graphic xmlns:xlink="http://www.w3.org/1999/xlink" xlink:href="zookeys-1167-293_article-104090__-g019.jpg" position="float" orientation="portrait" xlink:type="simple" id="oo_867451.jpg"><uri content-type="original_file" xlink:type="simple">https://binary.pensoft.net/fig/867451</uri></graphic></fig></tp:treatment-sec><tp:treatment-sec sec-type="etymology" id="SECID0ENKBG"><title>Etymology.</title><p>Named after its locality: Shaanxi Province.</p></tp:treatment-sec><tp:treatment-sec sec-type="ecology" id="SECID0ESKBG"><title>Ecology.</title><p>In the leaf litter.</p></tp:treatment-sec><tp:treatment-sec sec-type="remarks" id="SECID0EXKBG"><title>Remarks.</title><p>The new species is characterised by its colour pattern, one minute denticle on each labral papilla, and the tip of the lateral process (l.p.) of the labial papilla E exceeding the apex of the papilla E. It is very similar to <italic><tp:taxon-name><tp:taxon-name-part taxon-name-part-type="genus" reg="Entomobrya">E.</tp:taxon-name-part><tp:taxon-name-part taxon-name-part-type="species" reg="aino">aino</tp:taxon-name-part></tp:taxon-name></italic> (Matsumara &amp; Ishida, 1931) in colour pattern, macrochaetotaxy of <abbrev xmlns:xlink="http://www.w3.org/1999/xlink" xlink:title="abdominal segment" id="ABBRID0EILBG" xlink:type="simple">Abd</abbrev>. III–IV and other characters, but there are some differences between them, such as chaetotaxy on <abbrev xmlns:xlink="http://www.w3.org/1999/xlink" xlink:title="abdominal segment" id="ABBRID0EMLBG" xlink:type="simple">Abd</abbrev>. I, II and IV (Table <xref ref-type="table" rid="T3">3</xref>).</p><table-wrap id="T3" position="float" orientation="portrait"><label>Table 3.</label><caption><p>Comparison between <italic><tp:taxon-name><tp:taxon-name-part taxon-name-part-type="genus" reg="Entomobrya">E.</tp:taxon-name-part><tp:taxon-name-part taxon-name-part-type="species" reg="shaanxiensis">shaanxiensis</tp:taxon-name-part></tp:taxon-name></italic> sp. nov. and <italic><tp:taxon-name><tp:taxon-name-part taxon-name-part-type="genus" reg="Entomobrya">E.</tp:taxon-name-part><tp:taxon-name-part taxon-name-part-type="species" reg="aino">aino</tp:taxon-name-part></tp:taxon-name></italic>.</p></caption><table id="TID0EMZBG" rules="all"><tbody><tr><th rowspan="1" colspan="1">Characters</th><th rowspan="1" colspan="1"><italic><tp:taxon-name><tp:taxon-name-part taxon-name-part-type="genus" reg="Entomobrya">E.</tp:taxon-name-part><tp:taxon-name-part taxon-name-part-type="species" reg="shaanxiensis">shaanxiensis</tp:taxon-name-part></tp:taxon-name></italic> sp. nov.</th><th rowspan="1" colspan="1"><italic><tp:taxon-name><tp:taxon-name-part taxon-name-part-type="genus" reg="Entomobrya">E.</tp:taxon-name-part><tp:taxon-name-part taxon-name-part-type="species" reg="aino">aino</tp:taxon-name-part></tp:taxon-name></italic> (Matsumara &amp; Ishida, 1931)</th></tr><tr><td rowspan="1" colspan="1">Longitudinal stripe on midline from <abbrev xmlns:xlink="http://www.w3.org/1999/xlink" xlink:title="thoracic segment" id="ABBRID0E5NBG" xlink:type="simple">Th</abbrev>. III–<abbrev xmlns:xlink="http://www.w3.org/1999/xlink" xlink:title="abdominal segment" id="ABBRID0ECOBG" xlink:type="simple">Abd</abbrev>. II</td><td rowspan="1" colspan="1">absent</td><td rowspan="1" colspan="1">present<sup>#</sup></td></tr><tr><td rowspan="1" colspan="1">Pigment on <abbrev xmlns:xlink="http://www.w3.org/1999/xlink" xlink:title="thoracic segment" id="ABBRID0ETOBG" xlink:type="simple">Th</abbrev>. II–III laterally</td><td rowspan="1" colspan="1">present</td><td rowspan="1" colspan="1">absent<sup>#</sup></td></tr><tr><td rowspan="1" colspan="1">Denticle on labral papilla</td><td rowspan="1" colspan="1">present</td><td rowspan="1" colspan="1">absent<sup>#</sup></td></tr><tr><td rowspan="1" colspan="1">R chaeta on labial base</td><td rowspan="1" colspan="1">not duplicate</td><td rowspan="1" colspan="1">duplicate<sup>#</sup></td></tr><tr><td rowspan="1" colspan="1">Medio-sublateral mac on <abbrev xmlns:xlink="http://www.w3.org/1999/xlink" xlink:title="thoracic segment" id="ABBRID0E3PBG" xlink:type="simple">Th</abbrev>. II</td><td rowspan="1" colspan="1">4 (rarely 5)</td><td rowspan="1" colspan="1">2–3*</td></tr><tr><td rowspan="1" colspan="1"><abbrev xmlns:xlink="http://www.w3.org/1999/xlink" xlink:title="macrochaeta(e)" id="ABBRID0ELQBG" xlink:type="simple">Mac</abbrev> on <abbrev xmlns:xlink="http://www.w3.org/1999/xlink" xlink:title="abdominal segment" id="ABBRID0EPQBG" xlink:type="simple">Abd</abbrev>. I</td><td rowspan="1" colspan="1">10–11</td><td rowspan="1" colspan="1">13<sup>#</sup></td></tr><tr><td rowspan="1" colspan="1"><abbrev xmlns:xlink="http://www.w3.org/1999/xlink" xlink:title="macrochaeta(e)" id="ABBRID0EARBG" xlink:type="simple">Mac</abbrev> m3ei on <abbrev xmlns:xlink="http://www.w3.org/1999/xlink" xlink:title="abdominal segment" id="ABBRID0EERBG" xlink:type="simple">Abd</abbrev>. II</td><td rowspan="1" colspan="1">absent</td><td rowspan="1" colspan="1">present<sup>#</sup></td></tr><tr><td rowspan="1" colspan="1"><abbrev xmlns:xlink="http://www.w3.org/1999/xlink" xlink:title="macrochaeta(e)" id="ABBRID0EVRBG" xlink:type="simple">Mac</abbrev> on <abbrev xmlns:xlink="http://www.w3.org/1999/xlink" xlink:title="abdominal segment" id="ABBRID0EZRBG" xlink:type="simple">Abd</abbrev>. IV centrally</td><td rowspan="1" colspan="1">8</td><td rowspan="1" colspan="1">5*</td></tr></tbody></table><table-wrap-foot><fn><p><sup>#</sup> based on Lee and Park’s description (1992); * based on Jordana’s description (2012).</p></fn></table-wrap-foot></table-wrap></tp:treatment-sec></tp:taxon-treatment>
