# Supplementary material for: ﻿Three new species of Entomobryidae (Collembola, Entomobryoidea) from China
Source: Zookeys. 2023 Jun 22;1167:293–315. doi: 10.3897/zookeys.1167.104090 (PMC10311356; doi:10.3897/zookeys.1167.104090)
Supplement: XML Treatment for Akabosia matsudoensis [file zookeys.1167.104090-treatment4.xml]

<!DOCTYPE tp:taxon-treatment
  PUBLIC "-//TaxonX//DTD Taxonomic Treatment Publishing DTD v0 20100105//EN" "tax-treatment-NSO.dtd">
<tp:taxon-treatment xmlns:tp="http://www.plazi.org/taxpub"><tp:treatment-meta><kwd-group><label>Taxon classification</label><kwd>
                <named-content content-type="kingdom">Animalia</named-content>
              </kwd><kwd>
                <named-content content-type="order">Collembola</named-content>
              </kwd><kwd>
                <named-content content-type="family">Entomobryidae</named-content>
              </kwd></kwd-group><mixed-citation publication-type="journal"><person-group><name><surname>Jing</surname><given-names>Mei-Dong</given-names></name><name><surname>Ma</surname><given-names>Yi-Tong</given-names></name></person-group><article-title>﻿Three new species of <tp:taxon-name><tp:taxon-name-part taxon-name-part-type="family">Entomobryidae</tp:taxon-name-part></tp:taxon-name> (<tp:taxon-name><tp:taxon-name-part taxon-name-part-type="order">Collembola</tp:taxon-name-part></tp:taxon-name>, <tp:taxon-name><tp:taxon-name-part taxon-name-part-type="superfamily">Entomobryoidea</tp:taxon-name-part></tp:taxon-name>) from China</article-title><source>Zookeys</source><day>22</day><month>06</month><year>2023</year><volume>1167</volume><fpage>293</fpage><lpage>315</lpage><pub-id pub-id-type="doi">10.3897/zookeys.1167.104090</pub-id></mixed-citation></tp:treatment-meta><tp:nomenclature><label>﻿</label><tp:taxon-name>
              <object-id xmlns:xlink="http://www.w3.org/1999/xlink" content-type="arpha" xlink:type="simple">84A08E49-1CD5-53D8-8807-E164F782A72B</object-id>
              <tp:taxon-name-part taxon-name-part-type="genus" reg="Akabosia">Akabosia</tp:taxon-name-part>
              <tp:taxon-name-part taxon-name-part-type="species" reg="matsudoensis">matsudoensis</tp:taxon-name-part>
            </tp:taxon-name><tp:taxon-authority>Kinoshita, 1919</tp:taxon-authority><xref ref-type="fig" rid="F20">Figs 71–72</xref><xref ref-type="fig" rid="F21">, 73–78</xref><xref ref-type="fig" rid="F22">, 79–81</xref><xref ref-type="fig" rid="F23">, 82–87</xref><xref ref-type="fig" rid="F24">, 88–89</xref><tp:nomenclature-citation-list><tp:nomenclature-citation><tp:taxon-name>
                  <tp:taxon-name-part taxon-name-part-type="genus" reg="Akabosia">Akabosia</tp:taxon-name-part>
                  <tp:taxon-name-part taxon-name-part-type="species" reg="matsudoensis">matsudoensis</tp:taxon-name-part>
                </tp:taxon-name><comment>Kinoshita, 1919: 16–20.</comment></tp:nomenclature-citation></tp:nomenclature-citation-list></tp:nomenclature><tp:treatment-sec sec-type="Examined specimens" id="SECID0EPUBG"><title>Examined specimens.</title><p>5♀♀ on slides, China, Jiangsu Province, Nantong City, Intersection of Tongning Highway and Pingning Road, <named-content xmlns:xlink="http://www.w3.org/1999/xlink" content-type="dwc:verbatimCoordinates" xlink:type="simple"><named-content content-type="geo-json" specific-use="{&#34;type&#34;:&#34;Point&#34;,&#34;coordinates&#34;:[120.838611,32.072500]}" id="NCID0EYUBG" xlink:type="simple">32°04'21″N, 120°50'19″E</named-content></named-content>, sample number 1249, collected by Y-T Ma, 1-IX-2022, in the leaf litter of <italic><tp:taxon-name><tp:taxon-name-part taxon-name-part-type="genus" reg="Salix">Salix</tp:taxon-name-part><tp:taxon-name-part taxon-name-part-type="species" reg="babylonica">babylonica</tp:taxon-name-part></tp:taxon-name></italic>.</p></tp:treatment-sec><tp:treatment-sec sec-type="description" id="SECID0EIVBG"><title>Description of specimens from China.</title><p>Size. Body length up to 1.81 mm.</p><p><bold><italic>Coloration</italic>.</bold> Ground colour pale white to pale yellow. Eye patches dark blue. A little brown pigment present on antennae and <abbrev xmlns:xlink="http://www.w3.org/1999/xlink" xlink:title="abdominal segment" id="ABBRID0EUVBG" xlink:type="simple">Abd</abbrev>. V (Figs <xref ref-type="fig" rid="F20">71</xref>, <xref ref-type="fig" rid="F20">72</xref>).</p><fig id="F20" position="float" orientation="portrait"><object-id xmlns:xlink="http://www.w3.org/1999/xlink" content-type="doi" xlink:type="simple">10.3897/zookeys.1167.104090.figures71-72</object-id><object-id xmlns:xlink="http://www.w3.org/1999/xlink" content-type="arpha" xlink:type="simple">80516114-30B2-570C-A751-F57416789E00</object-id><label>Figures 71, 72.</label><caption><p>Habitus of <italic><tp:taxon-name><tp:taxon-name-part taxon-name-part-type="genus" reg="Akabosia">Akabosia</tp:taxon-name-part><tp:taxon-name-part taxon-name-part-type="species" reg="matsudoensis">matsudoensis</tp:taxon-name-part></tp:taxon-name></italic>. Scale bars: 500 μm.</p></caption><graphic xmlns:xlink="http://www.w3.org/1999/xlink" xlink:href="zookeys-1167-293_article-104090__-g020.jpg" position="float" orientation="portrait" xlink:type="simple" id="oo_867452.jpg"><uri content-type="original_file" xlink:type="simple">https://binary.pensoft.net/fig/867452</uri></graphic></fig><p><bold><italic>Head</italic>.</bold> Antenna 0.70–1.03 times body length; antennal segment ratio I: II: III: IV = 1: 1.10–1.34: 1.10–1.40: 1.60–1.83. Apical bulb of <abbrev xmlns:xlink="http://www.w3.org/1999/xlink" xlink:title="antennal segment" id="ABBRID0E6WBG" xlink:type="simple">Ant</abbrev>. IV simple (Fig. <xref ref-type="fig" rid="F21">73</xref>). Eyes 8 + 8, G and H smaller than others; interocular chaetae with p, r, and t mes. Dorsal cephalic chaetotaxy with five antennal (An1, An2a, An2, An3a1, An3), two median (M2, M4), and three sutural (S2, S3, S6) mac (Fig. <xref ref-type="fig" rid="F21">74</xref>). Labral chaetae as 2/5, 5, 4, prelabral chaetae ciliate, other smooth; labral margin with four papillae (Fig. <xref ref-type="fig" rid="F21">75</xref>). Basal chaeta of maxillary outer lobe thin, subequal to apical one; sublobal plate with three smooth chaeta-like processes (Fig. <xref ref-type="fig" rid="F21">76</xref>). Lateral process (l.p.) of labial papilla E differentiated, as thick as normal chaeta, with tip not reaching apex of papilla E (Fig. <xref ref-type="fig" rid="F21">77</xref>). Labium with ABCDF chaetae, all smooth, chaeta F apically blunt; chaetae of labial base as MRL<sub>1</sub>L<sub>2</sub>, all ciliate (Fig. <xref ref-type="fig" rid="F21">78</xref>).</p><fig id="F21" position="float" orientation="portrait"><object-id xmlns:xlink="http://www.w3.org/1999/xlink" content-type="doi" xlink:type="simple">10.3897/zookeys.1167.104090.figures73-78</object-id><object-id xmlns:xlink="http://www.w3.org/1999/xlink" content-type="arpha" xlink:type="simple">8891A0CE-82B9-535A-8EA5-1F44FBC46537</object-id><label>Figures 73–78.</label><caption><p><italic><tp:taxon-name><tp:taxon-name-part taxon-name-part-type="genus" reg="Akabosia">Akabosia</tp:taxon-name-part><tp:taxon-name-part taxon-name-part-type="species" reg="matsudoensis">matsudoensis</tp:taxon-name-part></tp:taxon-name></italic><bold>73</bold> apex of <abbrev xmlns:xlink="http://www.w3.org/1999/xlink" xlink:title="antennal segment" id="ABBRID0EUYBG" xlink:type="simple">Ant</abbrev>. IV <bold>74</bold> dorsal chaetotaxy of head <bold>75</bold> labrum <bold>76</bold> maxillary outer lobe <bold>77</bold> labial palp E <bold>78</bold> labial and posterior labial chaetae. Scale bars: 20 μm.</p></caption><graphic xmlns:xlink="http://www.w3.org/1999/xlink" xlink:href="zookeys-1167-293_article-104090__-g021.jpg" position="float" orientation="portrait" xlink:type="simple" id="oo_867453.jpg"><uri content-type="original_file" xlink:type="simple">https://binary.pensoft.net/fig/867453</uri></graphic></fig><p><bold><italic>Thorax</italic>.</bold><abbrev xmlns:xlink="http://www.w3.org/1999/xlink" xlink:title="thoracic segment" id="ABBRID0EOZBG" xlink:type="simple">Th</abbrev>. II with one medio-medial (m2), three (p1–3, p4 rarely present) posterior mac, one ms and one sens (ms antero-enternal to sens). <abbrev xmlns:xlink="http://www.w3.org/1999/xlink" xlink:title="thoracic segment" id="ABBRID0ESZBG" xlink:type="simple">Th</abbrev>. III with five (p1–4, p4i) mac and one sens (Fig. <xref ref-type="fig" rid="F22">79</xref>). Trochanteral organ with 25–31 smooth spiny chaetae (Fig. <xref ref-type="fig" rid="F22">80</xref>). Tenent hair ciliate and longer than inner edge of unguis, with tip capitate. Unguis with three inner teeth, basal pair located at 0.41–0.50 distance from base of inner edge of unguis, distal one small and at 0.75–0.76 distance from base; inner lamellae of unguiculus truncate, external lamellae acuminate (Fig. <xref ref-type="fig" rid="F22">81</xref>).</p><fig id="F22" position="float" orientation="portrait"><object-id xmlns:xlink="http://www.w3.org/1999/xlink" content-type="doi" xlink:type="simple">10.3897/zookeys.1167.104090.figures79-81</object-id><object-id xmlns:xlink="http://www.w3.org/1999/xlink" content-type="arpha" xlink:type="simple">FC3A94B9-AA45-530A-8EE2-25C80EB3E11D</object-id><label>Figures 79–81.</label><caption><p><italic><tp:taxon-name><tp:taxon-name-part taxon-name-part-type="genus" reg="Akabosia">Akabosia</tp:taxon-name-part><tp:taxon-name-part taxon-name-part-type="species" reg="matsudoensis">matsudoensis</tp:taxon-name-part></tp:taxon-name></italic><bold>79</bold> chaetotaxy of <abbrev xmlns:xlink="http://www.w3.org/1999/xlink" xlink:title="thoracic segment" id="ABBRID0EX1BG" xlink:type="simple">Th</abbrev>. II–III <bold>80</bold> trochanteral organ <bold>81</bold> hind foot complex. Scale bars: 50 μm (<bold>79</bold>); 20 μm (<bold>80, 81</bold>).</p></caption><graphic xmlns:xlink="http://www.w3.org/1999/xlink" xlink:href="zookeys-1167-293_article-104090__-g022.jpg" position="float" orientation="portrait" xlink:type="simple" id="oo_867454.jpg"><uri content-type="original_file" xlink:type="simple">https://binary.pensoft.net/fig/867454</uri></graphic></fig><p><bold><italic>Abdomen</italic>.</bold> Range of <abbrev xmlns:xlink="http://www.w3.org/1999/xlink" xlink:title="abdominal segment" id="ABBRID0EP2BG" xlink:type="simple">Abd</abbrev>. IV length as 9.21–10.45 times dorsal axial length of <abbrev xmlns:xlink="http://www.w3.org/1999/xlink" xlink:title="abdominal segment" id="ABBRID0ET2BG" xlink:type="simple">Abd</abbrev>. III. Chaetotaxy <abbrev xmlns:xlink="http://www.w3.org/1999/xlink" xlink:title="abdominal segment" id="ABBRID0EX2BG" xlink:type="simple">Abd</abbrev>. I–III as in Fig. <xref ref-type="fig" rid="F23">82</xref>. <abbrev xmlns:xlink="http://www.w3.org/1999/xlink" xlink:title="abdominal segment" id="ABBRID0E62BG" xlink:type="simple">Abd</abbrev>. I with five (a1, a3, m2–4, a1 rarely absent, a3 sometimes absent), one ms. <abbrev xmlns:xlink="http://www.w3.org/1999/xlink" xlink:title="abdominal segment" id="ABBRID0ED3BG" xlink:type="simple">Abd</abbrev>. II with two (m3, m3e) central, one (m5) lateral mac. <abbrev xmlns:xlink="http://www.w3.org/1999/xlink" xlink:title="abdominal segment" id="ABBRID0EH3BG" xlink:type="simple">Abd</abbrev>. III with two (pm6, p6) lateral mac, one ms and one sens. Lateral part of <abbrev xmlns:xlink="http://www.w3.org/1999/xlink" xlink:title="abdominal segment" id="ABBRID0EL3BG" xlink:type="simple">Abd</abbrev>. IV with 10–12 mac. Middle part of <abbrev xmlns:xlink="http://www.w3.org/1999/xlink" xlink:title="abdominal segment" id="ABBRID0EP3BG" xlink:type="simple">Abd</abbrev>. IV with two (A1, Ae1) mac anteriorly; four (A3, B3, Be1, C1) mac centrally; four or five (B4, B5, A6, A4 and A5 sometimes absent) posteriorly (Fig. <xref ref-type="fig" rid="F23">83</xref>). <abbrev xmlns:xlink="http://www.w3.org/1999/xlink" xlink:title="abdominal segment" id="ABBRID0EX3BG" xlink:type="simple">Abd</abbrev>. V with three sens, middle one posterior to m3 (Fig. <xref ref-type="fig" rid="F23">84</xref>). Anterior face of ventral tube with 11–15 ciliate chaetae, 3+3 of them as mac, line connecting proximal (Pr) and external-distal (Ed) mac oblique to median furrow (Fig. <xref ref-type="fig" rid="F23">85</xref>); posterior face with many ciliate chaetae; lateral flap with five or eight smooth and seven or 24 ciliate chaetae (Fig. <xref ref-type="fig" rid="F23">86</xref>). Mucro rectangle and with two teeth apically and one small tooth medio-distally (Figs <xref ref-type="fig" rid="F23">87</xref>–<xref ref-type="fig" rid="F24">89</xref>).</p><fig id="F23" position="float" orientation="portrait"><object-id xmlns:xlink="http://www.w3.org/1999/xlink" content-type="doi" xlink:type="simple">10.3897/zookeys.1167.104090.figures82-87</object-id><object-id xmlns:xlink="http://www.w3.org/1999/xlink" content-type="arpha" xlink:type="simple">F44E112C-FCE4-52D8-A8FA-41B65E65659F</object-id><label>Figures 82–87.</label><caption><p><italic><tp:taxon-name><tp:taxon-name-part taxon-name-part-type="genus" reg="Akabosia">Akabosia</tp:taxon-name-part><tp:taxon-name-part taxon-name-part-type="species" reg="matsudoensis">matsudoensis</tp:taxon-name-part></tp:taxon-name></italic><bold>82</bold> chaetotaxy of <abbrev xmlns:xlink="http://www.w3.org/1999/xlink" xlink:title="abdominal segment" id="ABBRID0EE5BG" xlink:type="simple">Abd</abbrev>. I–III <bold>83</bold> chaetotaxy of <abbrev xmlns:xlink="http://www.w3.org/1999/xlink" xlink:title="abdominal segment" id="ABBRID0EK5BG" xlink:type="simple">Abd</abbrev>. IV <bold>84</bold> chaetotaxy of <abbrev xmlns:xlink="http://www.w3.org/1999/xlink" xlink:title="abdominal segment" id="ABBRID0EQ5BG" xlink:type="simple">Abd</abbrev>. V <bold>85</bold> anterior face of ventral tube <bold>86</bold> posterior face and lateral flap of ventral tube <bold>87</bold> mucro. Scale bars: 50 μm (<bold>82, 83</bold>); 20 μm (<bold>84–87</bold>).</p></caption><graphic xmlns:xlink="http://www.w3.org/1999/xlink" xlink:href="zookeys-1167-293_article-104090__-g023.jpg" position="float" orientation="portrait" xlink:type="simple" id="oo_867455.jpg"><uri content-type="original_file" xlink:type="simple">https://binary.pensoft.net/fig/867455</uri></graphic></fig><fig id="F24" position="float" orientation="portrait"><object-id xmlns:xlink="http://www.w3.org/1999/xlink" content-type="doi" xlink:type="simple">10.3897/zookeys.1167.104090.figures88-89</object-id><object-id xmlns:xlink="http://www.w3.org/1999/xlink" content-type="arpha" xlink:type="simple">78B1D190-1BA7-5FC7-9E95-C77CEFA905B9</object-id><label>Figures 88, 89.</label><caption><p>Mucro of <italic><tp:taxon-name><tp:taxon-name-part taxon-name-part-type="genus" reg="Akabosia">Akabosia</tp:taxon-name-part><tp:taxon-name-part taxon-name-part-type="species" reg="matsudoensis">matsudoensis</tp:taxon-name-part></tp:taxon-name></italic>. Scale bars: 20 μm.</p></caption><graphic xmlns:xlink="http://www.w3.org/1999/xlink" xlink:href="zookeys-1167-293_article-104090__-g024.jpg" position="float" orientation="portrait" xlink:type="simple" id="oo_867456.jpg"><uri content-type="original_file" xlink:type="simple">https://binary.pensoft.net/fig/867456</uri></graphic></fig></tp:treatment-sec><tp:treatment-sec sec-type="remarks" id="SECID0E26BG"><title>Remarks.</title><p>The genus <italic><tp:taxon-name><tp:taxon-name-part taxon-name-part-type="genus" reg="Akabosia">Akabosia</tp:taxon-name-part></tp:taxon-name></italic> was established by Kinoshita in 1919 and it can be separated from its similar genus <italic>Salina</italic> by the crenulated dens (dens is not crenulated in <italic>Salina</italic>). Only one species, <italic><tp:taxon-name><tp:taxon-name-part taxon-name-part-type="genus" reg="Akabosia">A.</tp:taxon-name-part><tp:taxon-name-part taxon-name-part-type="species" reg="matsudoensis">matsudoensis</tp:taxon-name-part></tp:taxon-name></italic> Kinoshita, 1919, has been reported in the genus and its localities include Japan (<xref ref-type="bibr" rid="B13">Kinoshita 1919</xref>; <xref ref-type="bibr" rid="B30">Yosii 1954</xref>, <xref ref-type="bibr" rid="B31">1965</xref>), Korea (<xref ref-type="bibr" rid="B21">Mitra 1977</xref>) and China (<xref ref-type="bibr" rid="B33">Zhang et al. 2015</xref>). The characters of our specimens agree well with their description in colour pattern, chaetotaxy of dorsal body, labrum and mucro, and we describe some additional characters including maxillary outer lobe, labial papilla E, chaetotaxy of <abbrev xmlns:xlink="http://www.w3.org/1999/xlink" xlink:title="abdominal segment" id="ABBRID0EMBAI" xlink:type="simple">Abd</abbrev>. V for the first time. The medio-distal tooth on the mucro was overlooked previously as it is very small and located on the lateral side.</p></tp:treatment-sec><ref-list><ref id="B13"><mixed-citation xmlns:xlink="http://www.w3.org/1999/xlink" xlink:type="simple"><person-group><name name-style="western"><surname>Kinoshita</surname><given-names>S</given-names></name></person-group> (<year>1919</year>) <article-title>A new genus of <tp:taxon-name><tp:taxon-name-part taxon-name-part-type="family">Entomobryidae</tp:taxon-name-part></tp:taxon-name> from Japan.</article-title><source>Zoological Magazine</source><volume>31</volume>: <fpage>15</fpage>–<lpage>20</lpage>.</mixed-citation></ref><ref id="B30"><mixed-citation xmlns:xlink="http://www.w3.org/1999/xlink" xlink:type="simple"><person-group><name name-style="western"><surname>Yosii</surname><given-names>R</given-names></name></person-group> (<year>1954</year>) Springschwänze des Oze-Naturschutzgebietes. Scientific Researches of the Ozegahara Moor, Tokyo, 777–830.</mixed-citation></ref><ref id="B31"><mixed-citation xmlns:xlink="http://www.w3.org/1999/xlink" xlink:type="simple"><person-group><name name-style="western"><surname>Yosii</surname><given-names>R</given-names></name></person-group> (<year>1965</year>) <article-title>On some <tp:taxon-name><tp:taxon-name-part taxon-name-part-type="order">Collembola</tp:taxon-name-part></tp:taxon-name> of Japan and adjacent countries.</article-title><source>Contributions from the Biological Laboratory Kyoto University</source><volume>19</volume>: <fpage>1</fpage>–<lpage>71</lpage>.</mixed-citation></ref><ref id="B21"><mixed-citation xmlns:xlink="http://www.w3.org/1999/xlink" xlink:type="simple"><person-group><name name-style="western"><surname>Mitra</surname><given-names>SK</given-names></name></person-group> (<year>1977</year>) <article-title>On two probable monophyletic genera of <tp:taxon-name><tp:taxon-name-part taxon-name-part-type="subfamily">Paronellinae</tp:taxon-name-part></tp:taxon-name> (<tp:taxon-name><tp:taxon-name-part taxon-name-part-type="subclass">Apterygota</tp:taxon-name-part></tp:taxon-name>: <tp:taxon-name><tp:taxon-name-part taxon-name-part-type="order">Collembola</tp:taxon-name-part></tp:taxon-name>: <tp:taxon-name><tp:taxon-name-part taxon-name-part-type="family">Entomobryidae</tp:taxon-name-part></tp:taxon-name>) with special reference to chaetotaxy.</article-title><source>Oriental Insects</source><volume>11</volume>(<issue>3</issue>): <fpage>325</fpage>–<lpage>340</lpage>. <ext-link xlink:href="10.1080/00305316.1977.10433812" ext-link-type="doi" xlink:type="simple">https://doi.org/10.1080/00305316.1977.10433812</ext-link></mixed-citation></ref><ref id="B33"><mixed-citation xmlns:xlink="http://www.w3.org/1999/xlink" xlink:type="simple"><person-group><name name-style="western"><surname>Zhang</surname><given-names>F</given-names></name><name name-style="western"><surname>Sun</surname><given-names>DD</given-names></name><name name-style="western"><surname>Yu</surname><given-names>DY</given-names></name><name name-style="western"><surname>Wang</surname><given-names>BX</given-names></name></person-group> (<year>2015</year>) <article-title>Molecular phylogeny supports S-chaetae as a key character better than jumping organs and body scales in classification of <tp:taxon-name><tp:taxon-name-part taxon-name-part-type="superfamily">Entomobryoidea</tp:taxon-name-part></tp:taxon-name> (<tp:taxon-name><tp:taxon-name-part taxon-name-part-type="order">Collembola</tp:taxon-name-part></tp:taxon-name>).</article-title><source>Scientific Reports</source><volume>12471</volume>(<issue>1</issue>): <fpage>1</fpage>–<lpage>12</lpage>. <ext-link xlink:href="10.1038/srep12471" ext-link-type="doi" xlink:type="simple">https://doi.org/10.1038/srep12471</ext-link></mixed-citation></ref></ref-list></tp:taxon-treatment>
